# Supplementary material for: In-situ cryo-immune engineering of tumor microenvironment with cold-responsive nanotechnology for cancer immunotherapy
Source: Nat Commun. 2023 Jan 24;14:392. doi: 10.1038/s41467-023-36045-7 (PMC9873931; doi:10.1038/s41467-023-36045-7)
Supplement: Supplementary file 5 — Supplementary Code [file 41467_2023_36045_MOESM5_ESM.zip]

Archive with 1,532 entries (1,528 files):
- Source Code/
- __MACOSX/._Source Code
- Source Code/.DS_Store
- __MACOSX/Source Code/._.DS_Store
- Source Code/Gray Values Code.txt
- __MACOSX/Source Code/._Gray Values Code.txt
- Source Code/README.txt
- __MACOSX/Source Code/._README.txt
- Source Code/Untreated raw data for testing the code/
- __MACOSX/Source Code/._Untreated raw data for testing the code
- Source Code/Untreated raw data for testing the code/PLGA NPs/
- __MACOSX/Source Code/Untreated raw data for testing the code/._PLGA NPs
- Source Code/Untreated raw data for testing the code/.DS_Store
- __MACOSX/Source Code/Untreated raw data for testing the code/._.DS_Store
- Source Code/Untreated raw data for testing the code/CRNPs/
- __MACOSX/Source Code/Untreated raw data for testing the code/._CRNPs
- Source Code/Untreated raw data for testing the code/PLGA NPs/Image478.jpg
- __MACOSX/Source Code/Untreated raw data for testing the code/PLGA NPs/._Image478.jpg
- Source Code/Untreated raw data for testing the code/PLGA NPs/Image336.jpg
- __MACOSX/Source Code/Untreated raw data for testing the code/PLGA NPs/._Image336.jpg
- Source Code/Untreated raw data for testing the code/PLGA NPs/Image450.jpg
- __MACOSX/Source Code/Untreated raw data for testing the code/PLGA NPs/._Image450.jpg
- Source Code/Untreated raw data for testing the code/PLGA NPs/Image444.jpg
- __MACOSX/Source Code/Untreated raw data for testing the code/PLGA NPs/._Image444.jpg
- Source Code/Untreated raw data for testing the code/PLGA NPs/Image322.jpg
- __MACOSX/Source Code/Untreated raw data for testing the code/PLGA NPs/._Image322.jpg
- Source Code/Untreated raw data for testing the code/PLGA NPs/Image493.jpg
- __MACOSX/Source Code/Untreated raw data for testing the code/PLGA NPs/._Image493.jpg
- Source Code/Untreated raw data for testing the code/PLGA NPs/Image487.jpg
- __MACOSX/Source Code/Untreated raw data for testing the code/PLGA NPs/._Image487.jpg
- Source Code/Untreated raw data for testing the code/PLGA NPs/Image108.jpg
- __MACOSX/Source Code/Untreated raw data for testing the code/PLGA NPs/._Image108.jpg
- Source Code/Untreated raw data for testing the code/PLGA NPs/Image134.jpg
- __MACOSX/Source Code/Untreated raw data for testing the code/PLGA NPs/._Image134.jpg
- Source Code/Untreated raw data for testing the code/PLGA NPs/Image120.jpg
- __MACOSX/Source Code/Untreated raw data for testing the code/PLGA NPs/._Image120.jpg
- Source Code/Untreated raw data for testing the code/PLGA NPs/Image63.jpg
- __MACOSX/Source Code/Untreated raw data for testing the code/PLGA NPs/._Image63.jpg
- Source Code/Untreated raw data for testing the code/PLGA NPs/Image518.jpg
- __MACOSX/Source Code/Untreated raw data for testing the code/PLGA NPs/._Image518.jpg
- Source Code/Untreated raw data for testing the code/PLGA NPs/Image77.jpg
- __MACOSX/Source Code/Untreated raw data for testing the code/PLGA NPs/._Image77.jpg
- Source Code/Untreated raw data for testing the code/PLGA NPs/Image242.jpg
- __MACOSX/Source Code/Untreated raw data for testing the code/PLGA NPs/._Image242.jpg
- Source Code/Untreated raw data for testing the code/PLGA NPs/Image524.jpg
- __MACOSX/Source Code/Untreated raw data for testing the code/PLGA NPs/._Image524.jpg
- Source Code/Untreated raw data for testing the code/PLGA NPs/Image530.jpg
- __MACOSX/Source Code/Untreated raw data for testing the code/PLGA NPs/._Image530.jpg
- Source Code/Untreated raw data for testing the code/PLGA NPs/Image256.jpg
- __MACOSX/Source Code/Untreated raw data for testing the code/PLGA NPs/._Image256.jpg
- Source Code/Untreated raw data for testing the code/PLGA NPs/Image281.jpg
- __MACOSX/Source Code/Untreated raw data for testing the code/PLGA NPs/._Image281.jpg
- Source Code/Untreated raw data for testing the code/PLGA NPs/Image88.jpg
- __MACOSX/Source Code/Untreated raw data for testing the code/PLGA NPs/._Image88.jpg
- Source Code/Untreated raw data for testing the code/PLGA NPs/Image295.jpg
- __MACOSX/Source Code/Untreated raw data for testing the code/PLGA NPs/._Image295.jpg
- Source Code/Untreated raw data for testing the code/PLGA NPs/Image294.jpg
- __MACOSX/Source Code/Untreated raw data for testing the code/PLGA NPs/._Image294.jpg
- Source Code/Untreated raw data for testing the code/PLGA NPs/Image89.jpg
- __MACOSX/Source Code/Untreated raw data for testing the code/PLGA NPs/._Image89.jpg
- Source Code/Untreated raw data for testing the code/PLGA NPs/Image280.jpg
- __MACOSX/Source Code/Untreated raw data for testing the code/PLGA NPs/._Image280.jpg
- Source Code/Untreated raw data for testing the code/PLGA NPs/Image531.jpg
- __MACOSX/Source Code/Untreated raw data for testing the code/PLGA NPs/._Image531.jpg
- Source Code/Untreated raw data for testing the code/PLGA NPs/Image257.jpg
- __MACOSX/Source Code/Untreated raw data for testing the code/PLGA NPs/._Image257.jpg
- Source Code/Untreated raw data for testing the code/PLGA NPs/Image243.jpg
- __MACOSX/Source Code/Untreated raw data for testing the code/PLGA NPs/._Image243.jpg
- Source Code/Untreated raw data for testing the code/PLGA NPs/Image525.jpg
- __MACOSX/Source Code/Untreated raw data for testing the code/PLGA NPs/._Image525.jpg
- Source Code/Untreated raw data for testing the code/PLGA NPs/Image76.jpg
- __MACOSX/Source Code/Untreated raw data for testing the code/PLGA NPs/._Image76.jpg
- Source Code/Untreated raw data for testing the code/PLGA NPs/Image62.jpg
- __MACOSX/Source Code/Untreated raw data for testing the code/PLGA NPs/._Image62.jpg
- Source Code/Untreated raw data for testing the code/PLGA NPs/Image519.jpg
- __MACOSX/Source Code/Untreated raw data for testing the code/PLGA NPs/._Image519.jpg
- Source Code/Untreated raw data for testing the code/PLGA NPs/Image121.jpg
- __MACOSX/Source Code/Untreated raw data for testing the code/PLGA NPs/._Image121.jpg
- Source Code/Untreated raw data for testing the code/PLGA NPs/Image135.jpg
- __MACOSX/Source Code/Untreated raw data for testing the code/PLGA NPs/._Image135.jpg
- Source Code/Untreated raw data for testing the code/PLGA NPs/Image109.jpg
- __MACOSX/Source Code/Untreated raw data for testing the code/PLGA NPs/._Image109.jpg
- Source Code/Untreated raw data for testing the code/PLGA NPs/Image486.jpg
- __MACOSX/Source Code/Untreated raw data for testing the code/PLGA NPs/._Image486.jpg
- Source Code/Untreated raw data for testing the code/PLGA NPs/Image492.jpg
- __MACOSX/Source Code/Untreated raw data for testing the code/PLGA NPs/._Image492.jpg
- Source Code/Untreated raw data for testing the code/PLGA NPs/Image445.jpg
- __MACOSX/Source Code/Untreated raw data for testing the code/PLGA NPs/._Image445.jpg
- Source Code/Untreated raw data for testing the code/PLGA NPs/Image323.jpg
- __MACOSX/Source Code/Untreated raw data for testing the code/PLGA NPs/._Image323.jpg
- Source Code/Untreated raw data for testing the code/PLGA NPs/Image337.jpg
- __MACOSX/Source Code/Untreated raw data for testing the code/PLGA NPs/._Image337.jpg
- Source Code/Untreated raw data for testing the code/PLGA NPs/Image451.jpg
- __MACOSX/Source Code/Untreated raw data for testing the code/PLGA NPs/._Image451.jpg
- Source Code/Untreated raw data for testing the code/PLGA NPs/Image479.jpg
- __MACOSX/Source Code/Untreated raw data for testing the code/PLGA NPs/._Image479.jpg
- Source Code/Untreated raw data for testing the code/PLGA NPs/Image309.jpg
- __MACOSX/Source Code/Untreated raw data for testing the code/PLGA NPs/._Image309.jpg
- Source Code/Untreated raw data for testing the code/PLGA NPs/Image321.jpg
- __MACOSX/Source Code/Untreated raw data for testing the code/PLGA NPs/._Image321.jpg
- Source Code/Untreated raw data for testing the code/PLGA NPs/Image447.jpg
- __MACOSX/Source Code/Untreated raw data for testing the code/PLGA NPs/._Image447.jpg
- Source Code/Untreated raw data for testing the code/PLGA NPs/Image453.jpg
- __MACOSX/Source Code/Untreated raw data for testing the code/PLGA NPs/._Image453.jpg
- Source Code/Untreated raw data for testing the code/PLGA NPs/Image335.jpg
- __MACOSX/Source Code/Untreated raw data for testing the code/PLGA NPs/._Image335.jpg
- Source Code/Untreated raw data for testing the code/PLGA NPs/Image484.jpg
- __MACOSX/Source Code/Untreated raw data for testing the code/PLGA NPs/._Image484.jpg
- Source Code/Untreated raw data for testing the code/PLGA NPs/Image490.jpg
- __MACOSX/Source Code/Untreated raw data for testing the code/PLGA NPs/._Image490.jpg
- Source Code/Untreated raw data for testing the code/PLGA NPs/Image123.jpg
- __MACOSX/Source Code/Untreated raw data for testing the code/PLGA NPs/._Image123.jpg
- Source Code/Untreated raw data for testing the code/PLGA NPs/Image137.jpg
- __MACOSX/Source Code/Untreated raw data for testing the code/PLGA NPs/._Image137.jpg
- Source Code/Untreated raw data for testing the code/PLGA NPs/Image74.jpg
- __MACOSX/Source Code/Untreated raw data for testing the code/PLGA NPs/._Image74.jpg
- Source Code/Untreated raw data for testing the code/PLGA NPs/Image269.jpg
- __MACOSX/Source Code/Untreated raw data for testing the code/PLGA NPs/._Image269.jpg
- Source Code/Untreated raw data for testing the code/PLGA NPs/Image60.jpg
- __MACOSX/Source Code/Untreated raw data for testing the code/PLGA NPs/._Image60.jpg
- Source Code/Untreated raw data for testing the code/PLGA NPs/Image48.jpg
- __MACOSX/Source Code/Untreated raw data for testing the code/PLGA NPs/._Image48.jpg
- Source Code/Untreated raw data for testing the code/PLGA NPs/Image255.jpg
- __MACOSX/Source Code/Untreated raw data for testing the code/PLGA NPs/._Image255.jpg
- Source Code/Untreated raw data for testing the code/PLGA NPs/Image533.jpg
- __MACOSX/Source Code/Untreated raw data for testing the code/PLGA NPs/._Image533.jpg
- Source Code/Untreated raw data for testing the code/PLGA NPs/Image527.jpg
- __MACOSX/Source Code/Untreated raw data for testing the code/PLGA NPs/._Image527.jpg
- Source Code/Untreated raw data for testing the code/PLGA NPs/Image241.jpg
- __MACOSX/Source Code/Untreated raw data for testing the code/PLGA NPs/._Image241.jpg
- Source Code/Untreated raw data for testing the code/PLGA NPs/Image296.jpg
- __MACOSX/Source Code/Untreated raw data for testing the code/PLGA NPs/._Image296.jpg
- Source Code/Untreated raw data for testing the code/PLGA NPs/Image282.jpg
- __MACOSX/Source Code/Untreated raw data for testing the code/PLGA NPs/._Image282.jpg
- Source Code/Untreated raw data for testing the code/PLGA NPs/Image283.jpg
- __MACOSX/Source Code/Untreated raw data for testing the code/PLGA NPs/._Image283.jpg
- Source Code/Untreated raw data for testing the code/PLGA NPs/Image297.jpg
- __MACOSX/Source Code/Untreated raw data for testing the code/PLGA NPs/._Image297.jpg
- Source Code/Untreated raw data for testing the code/PLGA NPs/Image526.jpg
- __MACOSX/Source Code/Untreated raw data for testing the code/PLGA NPs/._Image526.jpg
- Source Code/Untreated raw data for testing the code/PLGA NPs/Image240.jpg
- __MACOSX/Source Code/Untreated raw data for testing the code/PLGA NPs/._Image240.jpg
- Source Code/Untreated raw data for testing the code/PLGA NPs/Image254.jpg
- __MACOSX/Source Code/Untreated raw data for testing the code/PLGA NPs/._Image254.jpg
- Source Code/Untreated raw data for testing the code/PLGA NPs/Image49.jpg
- __MACOSX/Source Code/Untreated raw data for testing the code/PLGA NPs/._Image49.jpg
- Source Code/Untreated raw data for testing the code/PLGA NPs/Image532.jpg
- __MACOSX/Source Code/Untreated raw data for testing the code/PLGA NPs/._Image532.jpg
- Source Code/Untreated raw data for testing the code/PLGA NPs/Image61.jpg
- __MACOSX/Source Code/Untreated raw data for testing the code/PLGA NPs/._Image61.jpg
- Source Code/Untreated raw data for testing the code/PLGA NPs/Image268.jpg
- __MACOSX/Source Code/Untreated raw data for testing the code/PLGA NPs/._Image268.jpg
- Source Code/Untreated raw data for testing the code/PLGA NPs/Image75.jpg
- __MACOSX/Source Code/Untreated raw data for testing the code/PLGA NPs/._Image75.jpg
- Source Code/Untreated raw data for testing the code/PLGA NPs/Image136.jpg
- __MACOSX/Source Code/Untreated raw data for testing the code/PLGA NPs/._Image136.jpg
- Source Code/Untreated raw data for testing the code/PLGA NPs/Image122.jpg
- __MACOSX/Source Code/Untreated raw data for testing the code/PLGA NPs/._Image122.jpg
- Source Code/Untreated raw data for testing the code/PLGA NPs/Image491.jpg
- __MACOSX/Source Code/Untreated raw data for testing the code/PLGA NPs/._Image491.jpg
- Source Code/Untreated raw data for testing the code/PLGA NPs/Image485.jpg
- __MACOSX/Source Code/Untreated raw data for testing the code/PLGA NPs/._Image485.jpg
- Source Code/Untreated raw data for testing the code/PLGA NPs/Image452.jpg
- __MACOSX/Source Code/Untreated raw data for testing the code/PLGA NPs/._Image452.jpg
- Source Code/Untreated raw data for testing the code/PLGA NPs/Image334.jpg
- __MACOSX/Source Code/Untreated raw data for testing the code/PLGA NPs/._Image334.jpg
- Source Code/Untreated raw data for testing the code/PLGA NPs/Image320.jpg
- __MACOSX/Source Code/Untreated raw data for testing the code/PLGA NPs/._Image320.jpg
- Source Code/Untreated raw data for testing the code/PLGA NPs/Image446.jpg
- __MACOSX/Source Code/Untreated raw data for testing the code/PLGA NPs/._Image446.jpg
- Source Code/Untreated raw data for testing the code/PLGA NPs/Image308.jpg
- __MACOSX/Source Code/Untreated raw data for testing the code/PLGA NPs/._Image308.jpg
- Source Code/Untreated raw data for testing the code/PLGA NPs/Image442.jpg
- __MACOSX/Source Code/Untreated raw data for testing the code/PLGA NPs/._Image442.jpg
- Source Code/Untreated raw data for testing the code/PLGA NPs/Image324.jpg
- __MACOSX/Source Code/Untreated raw data for testing the code/PLGA NPs/._Image324.jpg
- Source Code/Untreated raw data for testing the code/PLGA NPs/Image330.jpg
- __MACOSX/Source Code/Untreated raw data for testing the code/PLGA NPs/._Image330.jpg
- Source Code/Untreated raw data for testing the code/PLGA NPs/Image456.jpg
- __MACOSX/Source Code/Untreated raw data for testing the code/PLGA NPs/._Image456.jpg
- Source Code/Untreated raw data for testing the code/PLGA NPs/Image318.jpg
- __MACOSX/Source Code/Untreated raw data for testing the code/PLGA NPs/._Image318.jpg
- Source Code/Untreated raw data for testing the code/PLGA NPs/Image481.jpg
- __MACOSX/Source Code/Untreated raw data for testing the code/PLGA NPs/._Image481.jpg
- Source Code/Untreated raw data for testing the code/PLGA NPs/Image495.jpg
- __MACOSX/Source Code/Untreated raw data for testing the code/PLGA NPs/._Image495.jpg
- Source Code/Untreated raw data for testing the code/PLGA NPs/Image126.jpg
- __MACOSX/Source Code/Untreated raw data for testing the code/PLGA NPs/._Image126.jpg
- Source Code/Untreated raw data for testing the code/PLGA NPs/Image132.jpg
- __MACOSX/Source Code/Untreated raw data for testing the code/PLGA NPs/._Image132.jpg
- Source Code/Untreated raw data for testing the code/PLGA NPs/Image8.jpg
- __MACOSX/Source Code/Untreated raw data for testing the code/PLGA NPs/._Image8.jpg
- Source Code/Untreated raw data for testing the code/PLGA NPs/Image536.jpg
- __MACOSX/Source Code/Untreated raw data for testing the code/PLGA NPs/._Image536.jpg
- Source Code/Untreated raw data for testing the code/PLGA NPs/Image250.jpg
- __MACOSX/Source Code/Untreated raw data for testing the code/PLGA NPs/._Image250.jpg
- Source Code/Untreated raw data for testing the code/PLGA NPs/Image244.jpg
- __MACOSX/Source Code/Untreated raw data for testing the code/PLGA NPs/._Image244.jpg
- Source Code/Untreated raw data for testing the code/PLGA NPs/Image59.jpg
- __MACOSX/Source Code/Untreated raw data for testing the code/PLGA NPs/._Image59.jpg
- Source Code/Untreated raw data for testing the code/PLGA NPs/Image522.jpg
- __MACOSX/Source Code/Untreated raw data for testing the code/PLGA NPs/._Image522.jpg
- Source Code/Untreated raw data for testing the code/PLGA NPs/Image71.jpg
- __MACOSX/Source Code/Untreated raw data for testing the code/PLGA NPs/._Image71.jpg
- Source Code/Untreated raw data for testing the code/PLGA NPs/Image278.jpg
- __MACOSX/Source Code/Untreated raw data for testing the code/PLGA NPs/._Image278.jpg
- Source Code/Untreated raw data for testing the code/PLGA NPs/Image65.jpg
- __MACOSX/Source Code/Untreated raw data for testing the code/PLGA NPs/._Image65.jpg
- Source Code/Untreated raw data for testing the code/PLGA NPs/Image293.jpg
- __MACOSX/Source Code/Untreated raw data for testing the code/PLGA NPs/._Image293.jpg
- Source Code/Untreated raw data for testing the code/PLGA NPs/Image287.jpg
- __MACOSX/Source Code/Untreated raw data for testing the code/PLGA NPs/._Image287.jpg
- Source Code/Untreated raw data for testing the code/PLGA NPs/Image286.jpg
- __MACOSX/Source Code/Untreated raw data for testing the code/PLGA NPs/._Image286.jpg
- Source Code/Untreated raw data for testing the code/PLGA NPs/Image292.jpg
- __MACOSX/Source Code/Untreated raw data for testing the code/PLGA NPs/._Image292.jpg
- Source Code/Untreated raw data for testing the code/PLGA NPs/Image64.jpg
- __MACOSX/Source Code/Untreated raw data for testing the code/PLGA NPs/._Image64.jpg
- Source Code/Untreated raw data for testing the code/PLGA NPs/Image279.jpg
- __MACOSX/Source Code/Untreated raw data for testing the code/PLGA NPs/._Image279.jpg
- Source Code/Untreated raw data for testing the code/PLGA NPs/Image70.jpg
- __MACOSX/Source Code/Untreated raw data for testing the code/PLGA NPs/._Image70.jpg
- Source Code/Untreated raw data for testing the code/PLGA NPs/Image58.jpg
- __MACOSX/Source Code/Untreated raw data for testing the code/PLGA NPs/._Image58.jpg
- Source Code/Untreated raw data for testing the code/PLGA NPs/Image245.jpg
- __MACOSX/Source Code/Untreated raw data for testing the code/PLGA NPs/._Image245.jpg
- Source Code/Untreated raw data for testing the code/PLGA NPs/Image523.jpg
- __MACOSX/Source Code/Untreated raw data for testing the code/PLGA NPs/._Image523.jpg
- Source Code/Untreated raw data for testing the code/PLGA NPs/Image537.jpg
- __MACOSX/Source Code/Untreated raw data for testing the code/PLGA NPs/._Image537.jpg
- Source Code/Untreated raw data for testing the code/PLGA NPs/Image251.jpg
- __MACOSX/Source Code/Untreated raw data for testing the code/PLGA NPs/._Image251.jpg
- Source Code/Untreated raw data for testing the code/PLGA NPs/Image9.jpg
- __MACOSX/Source Code/Untreated raw data for testing the code/PLGA NPs/._Image9.jpg
- Source Code/Untreated raw data for testing the code/PLGA NPs/Image133.jpg
- __MACOSX/Source Code/Untreated raw data for testing the code/PLGA NPs/._Image133.jpg
- Source Code/Untreated raw data for testing the code/PLGA NPs/Image127.jpg
- __MACOSX/Source Code/Untreated raw data for testing the code/PLGA NPs/._Image127.jpg
- Source Code/Untreated raw data for testing the code/PLGA NPs/Image494.jpg
- __MACOSX/Source Code/Untreated raw data for testing the code/PLGA NPs/._Image494.jpg
- Source Code/Untreated raw data for testing the code/PLGA NPs/Image480.jpg
- __MACOSX/Source Code/Untreated raw data for testing the code/PLGA NPs/._Image480.jpg
- Source Code/Untreated raw data for testing the code/PLGA NPs/Image319.jpg
- __MACOSX/Source Code/Untreated raw data for testing the code/PLGA NPs/._Image319.jpg
- Source Code/Untreated raw data for testing the code/PLGA NPs/Image331.jpg
- __MACOSX/Source Code/Untreated raw data for testing the code/PLGA NPs/._Image331.jpg
- Source Code/Untreated raw data for testing the code/PLGA NPs/Image457.jpg
- __MACOSX/Source Code/Untreated raw data for testing the code/PLGA NPs/._Image457.jpg
- Source Code/Untreated raw data for testing the code/PLGA NPs/Image443.jpg
- __MACOSX/Source Code/Untreated raw data for testing the code/PLGA NPs/._Image443.jpg
- Source Code/Untreated raw data for testing the code/PLGA NPs/Image325.jpg
- __MACOSX/Source Code/Untreated raw data for testing the code/PLGA NPs/._Image325.jpg
- Source Code/Untreated raw data for testing the code/PLGA NPs/Image455.jpg
- __MACOSX/Source Code/Untreated raw data for testing the code/PLGA NPs/._Image455.jpg
- Source Code/Untreated raw data for testing the code/PLGA NPs/Image333.jpg
- __MACOSX/Source Code/Untreated raw data for testing the code/PLGA NPs/._Image333.jpg
- Source Code/Untreated raw data for testing the code/PLGA NPs/Image327.jpg
- __MACOSX/Source Code/Untreated raw data for testing the code/PLGA NPs/._Image327.jpg
- Source Code/Untreated raw data for testing the code/PLGA NPs/Image441.jpg
- __MACOSX/Source Code/Untreated raw data for testing the code/PLGA NPs/._Image441.jpg
- Source Code/Untreated raw data for testing the code/PLGA NPs/Image469.jpg
- __MACOSX/Source Code/Untreated raw data for testing the code/PLGA NPs/._Image469.jpg
- Source Code/Untreated raw data for testing the code/PLGA NPs/Image496.jpg
- __MACOSX/Source Code/Untreated raw data for testing the code/PLGA NPs/._Image496.jpg
- Source Code/Untreated raw data for testing the code/PLGA NPs/Image482.jpg
- __MACOSX/Source Code/Untreated raw data for testing the code/PLGA NPs/._Image482.jpg
- Source Code/Untreated raw data for testing the code/PLGA NPs/Image131.jpg
- __MACOSX/Source Code/Untreated raw data for testing the code/PLGA NPs/._Image131.jpg
- Source Code/Untreated raw data for testing the code/PLGA NPs/Image125.jpg
- __MACOSX/Source Code/Untreated raw data for testing the code/PLGA NPs/._Image125.jpg
- Source Code/Untreated raw data for testing the code/PLGA NPs/Image119.jpg
- __MACOSX/Source Code/Untreated raw data for testing the code/PLGA NPs/._Image119.jpg
- Source Code/Untreated raw data for testing the code/PLGA NPs/Image521.jpg
- __MACOSX/Source Code/Untreated raw data for testing the code/PLGA NPs/._Image521.jpg
- Source Code/Untreated raw data for testing the code/PLGA NPs/Image247.jpg
- __MACOSX/Source Code/Untreated raw data for testing the code/PLGA NPs/._Image247.jpg
- Source Code/Untreated raw data for testing the code/PLGA NPs/Image253.jpg
- __MACOSX/Source Code/Untreated raw data for testing the code/PLGA NPs/._Image253.jpg
- Source Code/Untreated raw data for testing the code/PLGA NPs/Image535.jpg
- __MACOSX/Source Code/Untreated raw data for testing the code/PLGA NPs/._Image535.jpg
- Source Code/Untreated raw data for testing the code/PLGA NPs/Image66.jpg
- __MACOSX/Source Code/Untreated raw data for testing the code/PLGA NPs/._Image66.jpg
- Source Code/Untreated raw data for testing the code/PLGA NPs/Image72.jpg
- __MACOSX/Source Code/Untreated raw data for testing the code/PLGA NPs/._Image72.jpg
- Source Code/Untreated raw data for testing the code/PLGA NPs/Image509.jpg
- __MACOSX/Source Code/Untreated raw data for testing the code/PLGA NPs/._Image509.jpg
- Source Code/Untreated raw data for testing the code/PLGA NPs/Image284.jpg
- __MACOSX/Source Code/Untreated raw data for testing the code/PLGA NPs/._Image284.jpg
- Source Code/Untreated raw data for testing the code/PLGA NPs/Image99.jpg
- __MACOSX/Source Code/Untreated raw data for testing the code/PLGA NPs/._Image99.jpg
- Source Code/Untreated raw data for testing the code/PLGA NPs/Image290.jpg
- __MACOSX/Source Code/Untreated raw data for testing the code/PLGA NPs/._Image290.jpg
- Source Code/Untreated raw data for testing the code/PLGA NPs/Image291.jpg
- __MACOSX/Source Code/Untreated raw data for testing the code/PLGA NPs/._Image291.jpg
- Source Code/Untreated raw data for testing the code/PLGA NPs/Image98.jpg
- __MACOSX/Source Code/Untreated raw data for testing the code/PLGA NPs/._Image98.jpg
- Source Code/Untreated raw data for testing the code/PLGA NPs/Image285.jpg
- __MACOSX/Source Code/Untreated raw data for testing the code/PLGA NPs/._Image285.jpg
- Source Code/Untreated raw data for testing the code/PLGA NPs/Image73.jpg
- __MACOSX/Source Code/Untreated raw data for testing the code/PLGA NPs/._Image73.jpg
[truncated: 1,232 more entries]
