# Supplementary material for: In-situ cryo-immune engineering of tumor microenvironment with cold-responsive nanotechnology for cancer immunotherapy
Source: Nat Commun. 2023 Jan 24;14:392. doi: 10.1038/s41467-023-36045-7 (PMC9873931; doi:10.1038/s41467-023-36045-7)
Supplement: Supplementary file 5 — Supplementary Code [file 41467_2023_36045_MOESM5_ESM.zip › Source Code/Gray Values Code.txt]

% This script was developed for the following for following publication:
% "In-situ cryo-immune engineering of tumor 
% microenvironment with cold-responsive nanotechnology for cancer immunotherapy"
% Ou et al. in Nature communciation.
% This script evaluates the mean gray value (grayscale value) of cryomicroscopy images
% Before using this file, it is necessary to crop the cryomicroscopy images
% so only the area of interest is represented in the image. Additionally,
% images must be labeled numerically at the suffix i.e. "Image1, Image2,
% Image3..." to fit with the text input and for loop described in line 25.
% The resulting temperature (T) and gray value (Gray Value) matrices can be
% used to construct temperature vs. grayscale value graphs seen in Fig. 2d.

clc;
clear;

%Temperature Matrix
T = 10.0:(-0.5/12.0):-10.8;
% Input the Starting Temperature : -(Cooling Rate / Pictures per minute) 
% : Ending Temperature

%Gray Value Matrix
%Make empty matrix for evaluating Gray Value of images
GrayValue = zeros(size(T));

%For loop to analyze gray value of each image at the different temperatures
for i = 1:length(T)
%Input file name below of first image in data sequence
    I = imread(['F:\20210211-LCST\PLGA in DW\PLGA-DW-3\crop\Image' num2str(i) '.jpg']);
    GrayValue(i) = mean(mean(I));
    GrayValue(i) = 1-GrayValue(i);
end

%Normalize Gray Values to Maximum Gray Value
GrayValue = GrayValue./max(GrayValue);

%Plotting
figure;
hold on;
plot(T,GrayValue,'linewidth',2);
xlim([min(T), max(T)]);
ylim([0.2 1.4]);
set(gca,'xdir','reverse','fontname','helvetica','fontsize',24);
xlabel('Temperature (^oC)');
ylabel('Gray Value');
