# Supplementary material for: In-situ cryo-immune engineering of tumor microenvironment with cold-responsive nanotechnology for cancer immunotherapy
Source: Nat Commun. 2023 Jan 24;14:392. doi: 10.1038/s41467-023-36045-7 (PMC9873931; doi:10.1038/s41467-023-36045-7)
Supplement: Supplementary file 7 — Source Data [file 41467_2023_36045_MOESM7_ESM.xlsx]

## Sheet: Fig. 2
	Fig. 2b						Fig. 2d								Fig. 2e												Fig. 2e
		Number (%)						Normalized grayscale Intensity								PBS		Free CPT&Cy5-siR		CPT&Cy5-siR CRNP		CPT&Cy5-siR CRNP+C
	size (nm)	22 °C	22 °C→-4 °C→ 22 °C				Temperature (°C)	Normalized grayscale Intensity of PLGA NPs	Temperature (°C)	Normalized grayscale Intensity of CRNPs					Distance (µm)	green	red	green	red	green	red	green	red			Control	Free GFP-siR	GFP-siR CRNP	GFP-siR CRNP+C	Sc-siR CRNP+C
	0.4	0	0				10	1	9.7	1					0	21	0	22	0	2	0	12	35			99.81	99.93	74.16	4.62	99.97
	0.463	0	0				9.95833	1.00095	9.53333	0.99857					0.071	17	0	24	0	3	0	13	37			97.63	98.72	85.23	1.71	99.27
	0.536	0	0				9.91667	1.00068	9.36667	0.99881					0.142	13	0	26	0	3	0	17	40			99.9	98.97	70.07	6.3	98.56
	0.621	0	0				9.875	1.0008	9.2	0.99788					0.212	25	0	22	0	1	2	20	41
	0.719	0	0				9.83333	1.00084	9.03333	0.99627					0.283	27	0	30	0	3	1	23	42
	0.833	0	0				9.79167	1.00185	8.86667	0.99579					0.354	36	0	26	0	4	2	24	41				Fig. 2i
	0.965	0	0				9.75	1.00231	8.7	0.99411					0.425	43	1	16	0	6	1	19	34			Control	Free PD-L1 siR	PD-L1 siR CRNPs	PD-L1 siR CRNPs+C	SC-siR CRNPs+C
	1.12	0	0				9.70833	1.00207	8.53333	0.99353					0.496	34	0	19	0	3	2	19	35			85.8	75.5	47	5.36	83.4
	1.29	0	0				9.66667	1.00289	8.36667	0.99226					0.567	32	1	20	0	7	2	20	37			82.3	82.2	51.8	4.75	84.8
	1.5	0	0				9.625	1.00203	8.2	0.99121					0.637	38	1	25	0	8	4	20	36			87.7	85	55.5	2.22	86.1
	1.74	0	0				9.58333	1.00308	8.03333	0.98985					0.708	35	1	18	0	8	9	25	36
	2.01	0	0				9.54167	1.00299	7.86667	0.98803					0.779	33	0	22	0	12	8	27	36
	2.33	0	0				9.5	1.00303	7.7	0.98685					0.85	18	0	21	0	9	9	30	36
	2.7	0	0				9.45833	1.00372	7.53333	0.98528					0.921	18	0	27	0	12	12	31	36
	3.12	0	0				9.41667	1.00338	7.36667	0.98331					0.992	17	0	21	0	18	16	26	37
	3.62	0	0				9.375	1.00419	7.2	0.98291					1.062	21	0	25	0	16	22	21	37
	4.19	0	0				9.33333	1.00383	7.03333	0.98092					1.133	19	0	31	0	8	13	21	37
	4.85	0	0				9.29167	1.00463	6.86667	0.97903					1.204	22	0	26	1	14	10	17	37
	5.61	0	0				9.25	1.00475	6.7	0.97884					1.275	19	0	27	0	10	7	26	34
	6.5	0	0				9.20833	1.00454	6.53333	0.97813					1.346	16	0	29	0	12	2	26	32
	7.53	0	0				9.16667	1.00479	6.36667	0.97641					1.417	11	0	29	0	15	4	25	30
	8.72	0	0				9.125	1.00512	6.2	0.97514					1.487	18	0	33	0	9	9	25	28
	10.1	0	0				9.08333	1.00565	6.03333	0.97497					1.558	17	0	30	0	10	6	16	31
	11.7	0	0				9.04167	1.00554	5.86667	0.97341					1.629	24	0	27	0	13	13	18	32
	13.5	0	0				9	1.00522	5.7	0.97209					1.7	25	0	28	1	17	10	19	32
	15.7	0	0				8.95833	1.00594	5.53333	0.97118					1.771	21	0	30	0	16	7	21	33
	18.2	0	0				8.91667	1.00586	5.36667	0.97028					1.842	28	0	37	0	15	13	12	27
	21	0	0				8.875	1.00631	5.2	0.96898					1.912	24	0	38	0	12	13	14	30
	24.4	0	0				8.83333	1.00628	5.03333	0.96814					1.983	29	0	38	0	16	9	16	34
	28.2	0	0				8.79167	1.00738	4.86667	0.96719					2.054	24	0	33	0	13	7	18	37
	32.7	0	0				8.75	1.00779	4.7	0.96636					2.125	36	0	33	0	19	8	16	36
	37.8	0	0				8.70833	1.00808	4.53333	0.96564					2.196	30	0	28	0	15	7	18	38
	43.8	0	0				8.66667	1.00814	4.36667	0.96492					2.267	26	1	37	0	20	6	20	41
	50.7	0	0				8.625	1.00887	4.2	0.96406					2.337	28	1	45	0	16	11	22	43
	58.8	0	0				8.58333	1.00897	4.03333	0.96377					2.408	29	0	40	0	14	7	15	37
	68.1	0	0				8.54167	1.00834	3.86667	0.96308					2.479	35	0	37	0	16	14	17	37
	78.8	0	0				8.5	1.00901	3.7	0.96285					2.55	35	1	53	0	14	12	18	37
	91.3	6.29	0				8.45833	1.00887	3.53333	0.96258					2.621	29	1	44	0	17	10	20	37
	106	22.4	0				8.41667	1.00986	3.36667	0.96224					2.692	31	0	42	0	24	8	27	40
	122	32.7	0				8.375	1.01003	3.2	0.96256					2.762	23	1	51	1	14	10	24	40
	142	25.4	0				8.33333	1.01034	3.03333	0.96228					2.833	31	0	30	0	17	8	20	40
	164	11.1	0				8.29167	1.01018	2.86667	0.96224					2.904	33	0	48	0	17	17	17	40
	190	2.18	0				8.25	1.01079	2.7	0.9619					2.975	25	0	43	0	18	14	17	39
	220	0	0				8.20833	1.01087	2.53333	0.96111					3.046	29	0	45	1	17	10	17	41
	255	0	0				8.16667	1.01142	2.36667	0.95901					3.117	35	0	33	0	22	8	17	42
	295	0	0				8.125	1.01026	2.2	0.95469					3.187	31	0	38	1	15	15	17	44
	342	0	0				8.08333	1.012	2.03333	0.94889					3.258	29	0	40	0	19	17	17	41
	396	0	2.57				8.04167	1.01172	1.86667	0.94259					3.329	29	0	37	0	19	20	17	39
	459	0	9.74				8	1.01268	1.7	0.93655					3.4	27	0	41	1	21	16	15	35
	531	0	16.6				7.95833	1.01226	1.53333	0.93083					3.471	33	0	37	0	16	11	13	32
	615	0	18.4				7.91667	1.01223	1.36667	0.92446					3.542	28	0	33	0	23	14	5	37
	712	0	16.7				7.875	1.01296	1.2	0.9165					3.612	29	0	34	0	23	18	6	36
	825	0	13.7				7.83333	1.01296	1.03333	0.90661					3.683	28	1	33	0	19	13	9	35
	955	0	9.82				7.79167	1.01346	0.86667	0.89625					3.754	27	0	32	0	16	24	10	38
	1110	0	6.1				7.75	1.01229	0.7	0.89073					3.825	23	1	31	0	16	22	12	40
	1280	0	3.45				7.70833	1.01328	0.53333	0.87974					3.896	22	0	37	0	22	21	12	41
	1480	0	1.79				7.66667	1.01374	0.36667	0.86572					3.967	23	0	31	0	26	16	11	41
	1720	0	0.819				7.625	1.0141	0.2	0.85436					4.037	20	1	34	0	24	28	15	44
	1990	0	0.302				7.58333	1.01374	0.03333	0.85095					4.108	16	0	38	0	25	22	17	49
	2300	0	0.08				7.54167	1.01361	-0.13333	0.84824					4.179	16	0	35	0	33	33	18	50
	2670	0	0.0111				7.5	1.01452	-0.3	0.84385					4.25	17	0	31	0	33	34	18	46
	3090	0	0.0737				7.45833	1.01409	-0.46667	0.82663					4.321	17	0	36	0	36	41	13	38
	3580	0	0.309				7.41667	1.01423	-0.63333	0.80662					4.392	21	0	29	0	29	36	15	36
	4150	0	0.702				7.375	1.01458	-0.8	0.78003					4.462	16	0	39	0	46	44	15	36
	4800	0	1.17				7.33333	1.01491	-0.96667	0.76562					4.533	27	0	29	0	46	49	14	38
	5560	0	1.59				7.29167	1.01511	-1.13333	0.74176					4.604	13	0	35	0	55	60	16	44
	6440	0	0.702				7.25	1.01568	-1.3	0.73255					4.675	13	0	33	0	58	63	18	44
	7460	0	0.59				7.20833	1.01574	-1.46667	0.70657					4.746	12	0	30	0	50	63	19	44
	8630	0	0.17				7.16667	1.01598	-1.63333	0.67437					4.817	15	0	33	0	57	63	17	43
							7.125	1.0165	-1.8	0.64693					4.887	15	0	26	0	58	66	14	33
							7.08333	1.01652	-1.96667	0.61969					4.958	15	0	39	0	71	56	13	32
							7.04167	1.01683	-2.13333	0.60805					5.029	19	0	35	0	48	56	13	33
							7	1.01627	-2.3	0.56553					5.1	13	0	33	0	50	53	13	35
							6.95833	1.01673	-2.46667	0.51242					5.171	20	0	27	0	41	55	11	40
							6.91667	1.01646	-2.63333	0.47698					5.242	14	0	31	0	53	47	9	41
							6.875	1.01648	-2.8	0.43826					5.312	8	0	30	0	42	40	9	40
							6.83333	1.01677	-2.96667	0.3918					5.383	20	0	29	0	34	36	9	40
							6.79167	1.01676	-3.13333	0.36313					5.454	13	0	30	1	40	31	8	37
							6.75	1.01764	-3.3	0.33105					5.525	6	0	19	0	42	39	8	35
							6.70833	1.01727	-3.46667	0.28794					5.596	13	0	24	0	37	32	8	32
							6.66667	1.01713	-3.63333	0.24924					5.667	13	0	21	0	39	38	9	30
							6.625	1.01688	-3.8	0.2095					5.737	11	0	29	0	34	32	17	30
							6.58333	1.01771	-3.96667	0.18093					5.808	12	0	24	0	37	31	17	30
							6.54167	1.01725	-4.13333	0.1546					5.879	20	0	34	0	35	39	17	30
							6.5	1.01751	-4.3	0.14033					5.95	12	0	26	0	42	45	16	30
							6.45833	1.01809	-4.46667	0.1166					6.021	15	0	28	1	47	38	13	29
							6.41667	1.01756	-4.63333	0.09497					6.092	14	0	31	0	59	42	13	31
							6.375	1.01812	-4.8	0.07983					6.162	15	0	34	0	54	50	13	33
							6.33333	1.01814	-4.96667	0.06759					6.233	20	0	39	0	61	50	13	33
							6.29167	1.01856	-5.13333	0.05537					6.304	17	0	33	0	54	43	20	18
							6.25	1.01881	-5.3	0.04697					6.375	16	0	38	0	52	56	17	18
							6.20833	1.01906	-5.46667	0.04155					6.446	19	0	44	1	48	41	18	15
							6.16667	1.01946	-5.63333	0.03801					6.517	18	0	48	0	44	43	18	15
							6.125	1.01916	-5.8	0.03628					6.587	14	0	46	0	47	49	28	19
							6.08333	1.01929	-5.96667	0.03514					6.658	18	0	38	0	38	42	26	21
							6.04167	1.01943	-6.13333	0.03399					6.729	22	0	39	0	39	36	25	24
							6	1.01984	-6.3	0.03311					6.8	22	0	29	0	43	27	27	25
							5.95833	1.01991	-6.46667	0.031					6.871	23	0	32	0	38	27	37	23
							5.91667	1.01962	-6.63333	0.02875					6.942	31	0	34	0	36	28	37	26
							5.875	1.02051	-6.8	0.02661					7.012	28	0	31	0	38	26	37	29
							5.83333	1.01999	-6.96667	0.02518					7.083	28	0	31	0	34	27	37	30
							5.79167	1.02009	-7.13333	0.0233					7.154	27	0	29	0	35	28	45	20
							5.75	1.02024	-7.3	0.02372					7.225	32	0	36	0	43	32	49	18
							5.70833	1.02054	-7.46667	0.02157					7.296	28	0	41	0	44	24	52	16
							5.66667	1.02054	-7.63333	0.02032					7.367	36	0	35	0	43	18	49	28
							5.625	1.02102	-7.8	0.01937					7.437	31	0	38	0	40	28	54	30
							5.58333	1.02069	-7.96667	0.01752					7.508	37	1	51	0	42	24	60	33
							5.54167	1.02071	-8.13333	0.0154					7.579	30	0	41	0	43	28	60	33
							5.5	1.02077	-8.3	0.01511					7.65	30	0	54	0	42	29	67	24
							5.45833	1.02119	-8.46667	0.01478					7.721	32	1	57	1	51	34	70	25
							5.41667	1.02119	-8.63333	0.01297					7.792	35	0	50	1	52	32	70	26
							5.375	1.02127	-8.8	0.01102					7.862	41	0	54	1	46	34	70	27
							5.33333	1.02118	-8.96667	0.01049					7.933	38	0	59	1	42	27	72	29
							5.29167	1.02164	-9.13333	0.00951					8.004	42	0	45	0	37	30	72	29
							5.25	1.02131	-9.3	0.00896					8.075	35	0	57	0	45	26	66	28
							5.20833	1.02148	-9.46667	0.00968					8.146	34	1	53	1	39	35	61	26
							5.16667	1.02196	-9.63333	0.0073					8.217	43	1	46	1	49	23	56	31
							5.125	1.02156	-9.8	0.00829					8.287	36	1	39	0	35	25	54	30
							5.08333	1.02146	-9.96667	0.00648					8.358	31	1	39	1	42	23	53	28
							5.04167	1.02162	-10.1333	0.00618					8.429	31	1	37	0	36	21	52	26
							5	1.02247	-10.3	0.00487					8.5	33	1	44	1	37	21	50	33
							4.95833	1.02228	-10.4667	0.00363					8.571	31	0	40	1	37	24	50	32
							4.91667	1.02227	-10.6333	0.00361					8.641	32	1	41	1	35	21	50	30
							4.875	1.02224	-10.8	0.00458					8.712	30	1	35	1	31	20	50	28
							4.83333	1.02222	-10.9667	0.00224					8.783	28	1	39	0	31	23	45	19
							4.79167	1.02234	-11.1333	0.003					8.854	39	0	38	1	33	18	43	17
							4.75	1.02247	-11.3	0.00232					8.925	38	1	43	1	23	23	41	16
							4.70833	1.02327	-11.4667	0.00197					8.996	41	1	33	0	34	22	39	14
							4.66667	1.02265	-11.6333	0.00327					9.066	37	1	35	1	23	29	49	19
							4.625	1.02321	-11.8	0.00335					9.137	41	1	42	1	24	26	49	22
							4.58333	1.02306	-11.9667	0.00167					9.208	46	1	40	0	31	18	51	26
							4.54167	1.02331	-12.1333	0.00246					9.279	36	1	52	1	30	27	53	30
							4.5	1.02304	-12.3	0.00263					9.35	34	1	38	0	23	21	49	17
							4.45833	1.0235	-12.4667	0.00147					9.421	42	1	56	0	30	23	50	19
							4.41667	1.02304	-12.6333	0.00237					9.491	33	1	42	0	33	17	49	21
							4.375	1.02402	-12.8	0.00126					9.562	33	1	59	0	41	19	49	23
							4.33333	1.0233	-12.9667	0.00196					9.633	29	1	59	1	43	23	53	28
							4.29167	1.02356	-13.1333	0.00178					9.704	29	1	59	1	44	23	53	28
							4.25	1.02355	-13.3	0.00125					9.775	24	0	78	0	37	27	53	29
							4.20833	1.02312	-13.4667	0.00139					9.846	32	1	68	1	46	38	51	28
							4.16667	1.02392	-13.6333	3.78024e-05					9.916	27	0	62	1	49	25	50	26
							4.125	1.02344	-13.8	0.000855103					9.987	28	1	70	1	46	30	47	27
							4.08333	1.024	-13.9667	0.00109					10.058	28	1	57	1	55	39	44	26
							4.04167	1.02272	-14.1333	0.00119					10.129	24	0	65	1	47	42	42	24
							4	1.02382	-14.3	0.000863154					10.2	28	0	50	1	55	42	56	33
							3.95833	1.02341	-14.4667	0.000415826					10.271	29	0	47	1	56	45	57	35
							3.91667	1.02389	-14.6333	0					10.341	22	1	51	1	46	40	56	34
							3.875	1.02405	-14.8	0.00183					10.412	31	0	49	1	56	42	53	31
							3.83333	1.02419							10.483	25	0	50	1	47	53	47	30
							3.79167	1.02397							10.554	24	0	35	1	53	43	41	31
							3.75	1.02418							10.625	24	0	35	1	44	42	41	32
							3.70833	1.02453							10.696	32	0	59	1	46	44	45	32
							3.66667	1.02407							10.766	27	0	48	1	49	40	45	27
							3.625	1.02519							10.837	28	0	50	0	59	45	42	27
							3.58333	1.02455							10.908	33	1	55	1	64	49	43	27
							3.54167	1.02464							10.979	33	0	59	1	76	42	49	27
							3.5	1.02406							11.05	37	0	53	1	50	47	71	23
							3.45833	1.02435							11.121	32	1	52	0	55	49	73	21
							3.41667	1.02466							11.191	25	0	60	1	54	53	72	21
							3.375	1.02543							11.262	31	1	53	0	60	47	57	29
							3.33333	1.02479							11.333	30	1	52	0	63	40	64	29
							3.29167	1.02477							11.404	28	0	56	0	66	50	71	29
							3.25	1.02476							11.475	24	0	44	0	57	44	72	29
							3.20833	1.02479							11.546	28	0	60	0	69	52	55	27
							3.16667	1.02458							11.616	32	0	56	0	67	47	53	29
							3.125	1.02469							11.687	26	0	43	0	67	38	51	30
							3.08333	1.02514							11.758	31	0	47	0	65	26	52	30
							3.04167	1.02491							11.829	27	1	60	0	52	32	48	41
							3	1.02511							11.9	30	1	43	1	48	33	48	37
							2.95833	1.02503							11.971	27	0	52	0	51	35	48	33
							2.91667	1.02527							12.041	33	0	53	0	57	36	48	29
							2.875	1.02548							12.112	26	1	56	0	54	43	63	25
							2.83333	1.02584							12.183	30	0	52	0	60	35	59	25
							2.79167	1.02514							12.254	30	0	52	0	63	29	56	26
							2.75	1.02592							12.325	26	0	60	1	50	35	52	26
							2.70833	1.02608							12.396	32	0	47	1	24	20	68	21
							2.66667	1.02561							12.466	31	1	48	0	26	12	67	24
							2.625	1.0258							12.537	37	1	59	0	17	11	65	27
							2.58333	1.02608							12.608	32	1	54	1	20	19	64	30
							2.54167	1.02632							12.679	27	0	44	0	23	15	58	27
							2.5	1.02611							12.75	35	1	47	0	19	9	56	25
							2.45833	1.02561							12.821	34	0	67	1	17	11	54	24
							2.41667	1.02594							12.891	30	1	58	0	21	12	52	22
							2.375	1.02558							12.962	31	1	60	1	15	14	54	26
							2.33333	1.02692							13.033	37	1	52	0	22	14	52	25
							2.29167	1.02656							13.104	36	0	50	1	21	7	49	24
							2.25	1.0267							13.175	33	0	67	0	16	10	47	23
							2.20833	1.02648							13.246	35	1	49	0	19	13	44	27
							2.16667	1.02701							13.316	33	1	36	0	27	6	45	26
							2.125	1.02665							13.387	44	1	57	1	11	15	46	24
							2.08333	1.02634							13.458	38	1	58	1	22	14	47	23
							2.04167	1.02695							13.529	40	1	51	0	15	10	44	28
							2	1.02606							13.6	39	1	63	0	15	10	47	28
							1.95833	1.02659							13.671	37	0	56	0	14	9	49	29
							1.91667	1.02691							13.741	37	0	57	0	13	9	52	29
							1.875	1.02726							13.812	39	1	53	1	14	9	49	22
							1.83333	1.02706							13.883	43	1	46	0	19	10	49	22
							1.79167	1.02725							13.954	37	1	51	1	11	17	49	22
							1.75	1.02653							14.025	29	1	52	1	14	7	50	21
							1.70833	1.0276							14.096	32	1	51	1	17	13	56	33
							1.66667	1.02725							14.166	28	0	56	1	7	20	55	36
							1.625	1.02748							14.237	30	0	47	0	11	19	54	36
							1.58333	1.02746							14.308	40	0	62	1	13	13	53	36
							1.54167	1.02706							14.379	24	0	40	0	14	16	57	30
							1.5	1.02794							14.45	27	0	50	1	20	16	59	31
							1.45833	1.02736							14.521	33	0	49	0	14	15	62	31
							1.41667	1.02753							14.591	26	0	47	1	12	22	64	30
							1.375	1.02778							14.662	26	1	36	1	19	18	62	30
							1.33333	1.0279							14.733	34	0	44	0	19	18	63	29
							1.29167	1.02747							14.804	30	1	44	0	10	20	63	28
							1.25	1.02759							14.875	33	0	39	0	15	19	48	29
							1.20833	1.0275							14.946	37	0	33	0	16	15	46	28
							1.16667	1.02752							15.016	28	0	38	1	20	13	47	27
							1.125	1.02794							15.087	36	1	31	0	12	21	49	25
							1.08333	1.02747							15.158	34	0	31	0	16	17	54	22
							1.04167	1.02822							15.229	27	0	34	0	21	16	57	22
							1	1.02759							15.3	33	0	42	0	14	19	57	21
							0.95833	1.02744							15.371	30	1	35	0	13	24	55	20
							0.91667	1.02736							15.441	28	1	37	0	16	18	49	21
							0.875	1.02857							15.512	28	0	41	0	16	14	46	23
							0.83333	1.0271							15.583	22	0	33	0	14	14	45	23
							0.79167	1.02757							15.654	22	0	39	0	11	12	46	21
							0.75	1.02766							15.725	23	0	36	0	13	11	47	23
							0.70833	1.02783							15.796	37	1	35	0	13	7	49	21
							0.66667	1.02843							15.866	35	1	31	0	18	7	51	21
							0.625	1.02853							15.937	36	1	31	0	13	7	53	22
							0.58333	1.02824							16.008	37	1	36	1	11	4	59	27
							0.54167	1.02851							16.079	43	0	35	0	16	11	64	26
							0.5	1.02841							16.15	34	0	38	0	17	8	64	26
							0.45833	1.02846							16.221	34	0	32	0	14	10	66	25
							0.41667	1.02847							16.291	34	0	38	0	19	9	57	32
							0.375	1.02862							16.362	25	0	39	1	17	9	55	30
							0.33333	1.029							16.433	29	0	45	0	18	9	53	28
							0.29167	1.02869							16.504	22	0	34	0	13	8	54	27
							0.25	1.02893							16.575	27	0	37	0	17	11	66	27
							0.20833	1.02881							16.646	24	0	31	0	17	10	64	26
							0.16667	1.02887							16.716	23	0	24	0	16	19	62	25
							0.125	1.02882							16.787	35	0	25	0	14	15	59	25
							0.08333	1.02907							16.858	27	1	23	0	17	14	42	33
							0.04167	1.02899							16.929	26	0	20	0	21	17	41	32
							0	1.02907							17	26	0	23	0	16	19	40	31
							-0.04167	1.02847							17.071	23	0	22	0	20	15	40	31
							-0.08333	1.02903							17.141	30	0	17	0	13	16	43	26
							-0.125	1.02886							17.212	18	0	23	0	23	16	46	26
							-0.16667	1.02838							17.283	21	0	21	0	20	16	48	26
							-0.20833	1.02892							17.354	20	0	22	0	16	19	49	28
							-0.25	1.02935							17.425	25	0	23	0	18	20	32	28
							-0.29167	1.02937							17.495	16	0	18	0	15	20	31	32
							-0.33333	1.02899							17.566	24	0	24	0	23	18	30	35
							-0.375	1.02906							17.637	18	0	22	0	16	19	31	36
							-0.41667	1.02927							17.708	18	0	18	0	21	22	35	20
							-0.45833	1.02876							17.779	18	0	24	0	20	11	35	18
							-0.5	1.02939							17.85	18	0	17	0	16	12	35	16
							-0.54167	1.02906							17.92	23	0	17	0	11	8	37	16
							-0.58333	1.02917							17.991	16	0	23	0	17	20	32	17
							-0.625	1.02886							18.062	14	0	30	0	16	11	32	19
							-0.66667	1.02913							18.133	16	0	22	0	14	12	32	21
							-0.70833	1.02922							18.204	17	0	27	0	10	3	31	22
							-0.75	1.0295							18.275	12	0	24	0	13	10	36	15
							-0.79167	1.02882							18.345	15	0	24	0	11	10	32	14
							-0.83333	1.0291							18.416	17	0	25	0	14	9	27	13
							-0.875	1.02885							18.487	9	0	14	0	16	7	25	15
							-0.91667	1.02888							18.558	12	0	17	0	22	14	25	14
							-0.95833	1.02918							18.629	11	0	18	0	17	9	23	12
							-1	1.02928							18.7	13	0	21	0	14	8	21	11
							-1.04167	1.02925							18.77	16	0	19	0	15	7	15	10
							-1.08333	1.02906							18.841	11	0	20	0	10	11	15	10
							-1.125	1.02928							18.912	15	0	14	0	13	13	17	10
							-1.16667	1.02942							18.983	11	0	17	0	14	8	19	10
							-1.20833	1.02941							19.054	9	0	25	0	9	9	15	7
							-1.25	1.02953							19.125	8	0	21	0	12	4	15	7
							-1.29167	1.02892							19.195	10	0	19	0	12	4	13	6
							-1.33333	1.02972							19.266	8	0	16	0	14	7	12	5
							-1.375	1.02958							19.337	8	0	16	0	12	5	19	5
							-1.41667	1.02938							19.408	12	0	19	0	10	6	18	5
							-1.45833	1.02935							19.479	9	0	22	0	16	9	15	6
							-1.5	1.02957							19.55	7	0	19	0	14	4	13	7
							-1.54167	1.02982							19.62	10	0	23	0	15	7	10	10
							-1.58333	1.02997							19.691	9	0	25	0	12	4	9	10
							-1.625	1.02947							19.762	13	0	19	0	10	8	9	9
							-1.66667	1.02941							19.777	10	0	22	0	13	5	8	7
							-1.70833	1.02966							19.848	9	0	18	0	17	9	14	2
							-1.75	1.02976							19.919	7	0	21	0	15	8	15	3
							-1.79167	1.03002
							-1.83333	1.03038
							-1.875	1.02937
							-1.91667	1.02941
							-1.95833	1.02974
							-2	1.02962
							-2.04167	1.02912
							-2.08333	1.03003
							-2.125	1.03011
							-2.16667	1.03027
							-2.20833	1.03008
							-2.25	1.03048
							-2.29167	1.02984
							-2.33333	1.03023
							-2.375	1.02981
							-2.41667	1.03
							-2.45833	1.03023
							-2.5	1.0303
							-2.54167	1.03119
							-2.58333	1.03059
							-2.625	1.03088
							-2.66667	1.03118
							-2.70833	1.03088
							-2.75	1.03114
							-2.79167	1.03101
							-2.83333	1.03114
							-2.875	1.03087
							-2.91667	1.03059
							-2.95833	1.0316
							-3	1.03124
							-3.04167	1.03152
							-3.08333	1.03118
							-3.125	1.03165
							-3.16667	1.03167
							-3.20833	1.03171
							-3.25	1.03174
							-3.29167	1.0322
							-3.33333	1.03187
							-3.375	1.03183
							-3.41667	1.03154
							-3.45833	1.03116
							-3.5	1.03161
							-3.54167	1.03175
							-3.58333	1.03218
							-3.625	1.03198
							-3.66667	1.03251
							-3.70833	1.0324
							-3.75	1.03197
							-3.79167	1.0324
							-3.83333	1.03273
							-3.875	1.03291
							-3.91667	1.03212
							-3.95833	1.03209
							-4	1.03276
							-4.04167	1.03243
							-4.08333	1.03282
							-4.125	1.03275
							-4.16667	1.03303
							-4.20833	1.03235
							-4.25	1.03355
							-4.29167	1.03284
							-4.33333	1.03284
							-4.375	1.03327
							-4.41667	1.03324
							-4.45833	1.0332
							-4.5	1.03342
							-4.54167	1.03336
							-4.58333	1.0337
							-4.625	1.03387
							-4.66667	1.03306
							-4.70833	1.03367
							-4.75	1.0336
							-4.79167	1.03412
							-4.83333	1.03361
							-4.875	1.03382
							-4.91667	1.03349
							-4.95833	1.03338
							-5	1.0335
							-5.04167	1.03415
							-5.08333	1.03407
							-5.125	1.03402
							-5.16667	1.03313
							-5.20833	1.03365
							-5.25	1.03381
							-5.29167	1.03419
							-5.33333	1.03312
							-5.375	1.03404
							-5.41667	1.03362
							-5.45833	1.0339
							-5.5	1.03358
							-5.54167	1.03384
							-5.58333	1.03426
							-5.625	1.03391
							-5.66667	1.03373
							-5.70833	1.03464
							-5.75	1.03368
							-5.79167	1.0343
							-5.83333	1.0339
							-5.875	1.0342
							-5.91667	1.03336
							-5.95833	1.03419
							-6	1.03419
							-6.04167	1.03365
							-6.08333	1.03369
							-6.125	1.0342
							-6.16667	1.03457
							-6.20833	1.03433
							-6.25	1.03434
							-6.29167	1.03415
							-6.33333	1.03422
							-6.375	1.03435
							-6.41667	1.0346
							-6.45833	1.03454
							-6.5	1.03434
							-6.54167	1.03483
							-6.58333	1.03391
							-6.625	1.03479
							-6.66667	1.03406
							-6.70833	1.03457
							-6.75	1.03405
							-6.79167	1.03423
							-6.83333	1.03427
							-6.875	1.03453
							-6.91667	1.03451
							-6.95833	1.03411
							-7	1.03421
							-7.04167	1.035
							-7.08333	1.03438
							-7.125	1.03482
							-7.16667	1.03449
							-7.20833	1.03409
							-7.25	1.03357
							-7.29167	1.03471
							-7.33333	1.03453
							-7.375	1.03417
							-7.41667	1.03442
							-7.45833	1.03395
							-7.5	1.03412
							-7.54167	1.0337
							-7.58333	1.03365
							-7.625	1.03428
							-7.66667	1.0341
							-7.70833	1.03431
							-7.75	1.03382
							-7.79167	1.0347
							-7.83333	1.03443
							-7.875	1.03369
							-7.91667	1.03463
							-7.95833	1.03454
							-8	1.03459
							-8.04167	1.03423
							-8.08333	1.03368
							-8.125	1.0343
							-8.16667	1.03379
							-8.20833	1.03446
							-8.25	1.03466
							-8.29167	1.03494
							-8.33333	1.035
							-8.375	1.03492
							-8.41667	1.03514
							-8.45833	1.03431
							-8.5	1.03535
							-8.54167	1.03543
							-8.58333	1.03512
							-8.625	1.03443
							-8.66667	1.03495
							-8.70833	1.03427
							-8.75	1.03423
							-8.79167	1.03474
							-8.83333	1.03457
							-8.875	1.03502
							-8.91667	1.03455
							-8.95833	1.03418
							-9	1.03375
							-9.04167	1.03463
							-9.08333	1.03471
							-9.125	1.03482
							-9.16667	1.03358
							-9.20833	1.03406
							-9.25	1.03412
							-9.29167	1.03438
							-9.33333	1.03463
							-9.375	1.03414
							-9.41667	1.03491
							-9.45833	1.03377
							-9.5	1.03424
							-9.54167	1.03478
							-9.58333	1.03464
							-9.625	1.03404
							-9.66667	1.03445
							-9.70833	1.03413
							-9.75	1.03451
							-9.79167	1.0342
							-9.83333	1.03417
							-9.875	1.03429
							-9.91667	1.0341
							-9.95833	1.03466
							-10	1.03443
							-10.0417	1.03412
							-10.0833	1.03432
							-10.125	1.03381
							-10.1667	1.0338
							-10.2083	1.03422
							-10.25	1.03394
							-10.2917	1.03385
							-10.3333	1.03342
							-10.375	1.03361
							-10.4167	1.03412
							-10.4583	1.03389
							-10.5	1.03411
							-10.5417	1.0344
							-10.5833	1.03448
							-10.625	1.03374
							-10.6667	1.03347
							-10.7083	1.03383
							-10.75	1.03352
							-10.7917	1.03353

## Sheet: Fig. 3
	Fig. 3a
	HMGB1															Calreticulin															HSP-70															HSP-90
	37 °C					-4 °C					-20 °C					37 °C					-4 °C					-20 °C					37 °C					-4 °C					-20 °C					37 °C
	Control	Free CPT&siR	CPT CRNP	siR CRNP	CPT&siR CRNP	Control	Free CPT&siR	CPT CRNP	siR CRNP	CPT&siR CRNP	Control	Free CPT&siR	CPT CRNP	siR CRNP	CPT&siR CRNP	Control	Free CPT&siR	CPT CRNP	siR CRNP	CPT&siR CRNP	Control	Free CPT&siR	CPT CRNP	siR CRNP	CPT&siR CRNP	Control	Free CPT&siR	CPT CRNP	siR CRNP	CPT&siR CRNP	Control	Free CPT&siR	CPT CRNP	siR CRNP	CPT&siR CRNP	Control	Free CPT&siR	CPT CRNP	siR CRNP	CPT&siR CRNP	Control	Free CPT&siR	CPT CRNP	siR CRNP	CPT&siR CRNP	Control	Free CPT&siR	CPT CRNP	siR CRNP
	1.08	1.82	8.94	13.1	22.9	7.39	11.7	18.2	22.2	51.9	17.6	20.2	26.8	32.8	77.2	5.15	6.77	12.7	15.9	40.9	15.8	17.3	27.6	32	63.6	20.1	28.5	36.4	42.3	83.7	1.63	2.34	7.36	10.5	23.7	6.63	8.79	15.5	20.9	46.4	17.7	19.1	28.4	35.1	75.1	1.14	1.82	6.07	8.1
	1.32	2.08	9.97	14.2	24.7	8.51	12.7	20.9	27.6	55	14.3	21.9	31.2	36.4	69	5.89	7.94	14.4	18.4	38.2	13.4	21.6	30.6	35.5	65	23.2	30.3	38.6	42	85.6	2.26	4.8	8.91	14	27.1	8.5	9.48	18.7	19.6	39.7	19.6	21.2	34.6	40.6	78.3	2.02	2.05	5.7	9.01
	2.38	3.27	11.5	10.2	27.3	9.52	9.67	16.8	20.4	49.2	20.4	18.2	24.3	29.3	66.8	6.62	9.13	11.7	16.3	42.7	16.6	18	27.3	36.1	73.1	18.8	25.5	41	47.9	79.8	3.76	1.98	7.09	9.34	26.3	7.12	7.96	18.5	24.9	41.5	15.9	16.8	25.7	37.4	80.5	0.9	1.3	4.82	7.11
	Fig. 3d								Fig. 3e						Fig. 3h							Fig. 3j						Fig. 3m
	PBS	Free CPT&siR	CPT&siR CRNPs	CPT&siR CRNPs+C				PBS	Free CPT&siR	CPT&siR CRNPs	CPT&siR CRNPs+C				PBS	Free CPT&siR	CPT&siR CRNPs	CPT&siR CRNPs+C				PBS	Free CPT&siR	CPT&siR CRNPs	CPT&siR CRNPs+C			PBS	Free CPT&siR	CPT&siR CRNPs	CPT&siR CRNPs+C
	8.5	15.5	28.8	49.4				7.38	16.7	31.1	53.8				8.71	16.4	42.9	82.1				17	20.9	36.1	56.5			17.5	17.7	30	79.9
	9.6	10.7	24.7	52.7				7.61	18.9	27.3	54.6				8.34	12.5	34.9	79.3				15.8	20	31	58.7			16.1	19.4	32.7	72.4
	11.7	14.4	22.4	56.8				8.25	20.9	33.8	56.5				7.22	13.7	36.3	85.2				17.9	26.4	32.3	60.5			10.2	19.1	28.8	83.7
[truncated: 11 more columns]

## Sheet: Fig. 4
	Fig. 4b
	Time (h)	PBS			Free CPT&Cy5-siR			CPT&Cy5-siR CRNPs
	0	69900	222000	104000	56100	48800	157000	81400	111000	52700
	4	44800	121000	74700	167000	126000	200000	2840000	3840000	5680000
	8	110000	66600	56300	254000	298000	199000	8880000	9750000	10282700
	12	38100	62800	144000	325000	463000	512000	20700000	16900000	17200000
	24	103000	56700	64000	444000	427000	451000	56200000	54200000	44800000
	Fig. 4e
		PBS			Free Cy7			Cy7-CRNPs
	Heart	5230000	2300000	3830000	1410000	3330000	3290000	7710000	5410000	4350000
	Liver	15200000	8500000	9850000	432000000	528000000	697000000	1120000000	950000000	876000000
	Spleen	4310000	2040000	3760000	86100000	309000000	174000000	18400000	30100000	48400000
	Lung	4630000	1830000	3050000	159000000	219000000	384000000	155000000	87300000	109000000
	Kidney	9200000	4970000	3510000	1410000000	1360000000	916000000	111000000	70500000	98500000
	Tumor	7230000	6410000	3740000	84500000	36400000	43400000	326000000	544000000	966000000
	Fig. 4f
	DW	PBS	25	50	100	200	400	800
	100	0.26683	1.17503	1.63199	2.18686	2.53692	3.8164	4.05753
	100	0.408757	1.25334	1.45388	2.15575	2.75434	3.24131	3.93549
	100	0.492297	1.30354	1.50669	2.37853	2.22262	3.47181	3.89792
	100	0.255651	1.24949	1.56186	2.35101	2.63625	3.37115	4.38471
	100	0.261675	1.18574	1.33193	2.09535	2.72671	3.45342	4.10745
	100	0.232777	1.19955	1.66153	2.19647	2.53072	2.88004	4.23488
	100	0.371008	1.26593	1.4645	2.15952	2.67483	3.2421	4.16598
	100	0.430007	1.31447	1.53215	2.36102	2.21601	3.53617	4.13597
	100	0.228627	1.25387	1.53884	2.36932	2.59209	3.39586	3.54584
	100	0.21328	1.20724	1.32797	2.07646	2.75654	3.58551	4.29577

## Sheet: Fig. 5
	Fig. 5d					Fig. 5g
	Temperature (°C)	Tumor center (TC2)	Tumor outer boundary (TC1)				PBS			Free CPT&siR			CPT CRNP			siR CRNP			CPT&siR CRNPs
	1	37.055	36.988			no cold	0.36037	0.304982	0.300373	0.238783	0.24657	0.219454	0.453782	0.347826	0.495614	0.630769	0.778378	0.748571	1	1.43066	1.37748
	2	30.948	32.011			cold	0.478571	0.569892	0.652695	0.457732	0.56092	0.443627	0.881657	1.11333	1.29252	1.74219	2.04425	2.3374	3.83006	3.66093	4.65569
	3	24.482	28.99
	4	14.29	25.996
	5	8.585	23.057
	6	4.994	21.134			Fig. 5h
	7	2.004	19.136
	8	-0.274	18.108
	9	-2.194	17.108				PBS			Free CPT&siR			CPT CRNP			siR CRNP			CPT&siR CRNPs
	10	-3.993	16.091			no cold	35.8	38.4	34	31.6	37.5	34.6	27.7	28.5	26.2	25.5	23.2	24.2	20.3	18.8	17.5
	11	-5.665	15.684			cold	23.9	21.4	20.4	21.5	20.6	22.7	16	15.9	18.5	13.9	12.8	14.8	8.99	7.68	9.58
	12	-6.971	14.497
	13	-8.026	13.269
	14	-9.013	12.439
	15	-9.966	11.312			Fig. 5i
	16	-10.858	9.94
	17	-12.657	8.656
	18	-14.349	7.404				PBS			Free CPT&siR			CPT CRNP			siR CRNP			CPT&siR CRNPs
	19	-15.827	2.072			no cold	56.4	58.6	54.6	55.8	58.8	57.8	48	47.7	51.5	46.1	42.6	41.4	38.7	35.9	31.7
	20	-16.971	1.335			cold	39.6	36.4	32.9	38.9	37	40.6	34.6	32.7	31	28.7	23.9	25.1	18.4	14.2	15.6
	21	-18.195	1.019
	22	-18.404	0.26
	23	-18.98	-0.92
	24	-19.434	-1.322			Fig. 5j
	25	-20.019	-2.159
	26	-20.497	-3.368
	27	-20.814	-4.481				PBS			Free CPT&siR			CPT CRNP			siR CRNP			CPT&siR CRNPs
	28	-20.965	-4.535			no cold	43.2	39.8	45.7	35.5	42.1	34.4	34.5	29.4	30.2	27.9	24.8	26.7	25.5	25.1	20
	29	-21.244	-4.694			cold	15.3	14.7	16.9	14.3	15.5	16.8	9.21	12.4	13.6	4.49	6.89	4.25	0.83	1.85	2.22
	30	-22.451	-4.986
	31	-21.722	-4.255
	32	-20.88	-4.634
	33	-20.993	-4.67
	34	-20.356	-4.959
	35	-21.544	-5.212
	36	-21.657	-5.458
	37	-22.753	-5.374
	38	-22.96	-4.946
	39	-23.151	-4.993
	40	-23.304	-5.032
	41	-22.427	-5.179
	42	-21.551	-5.321
	43	-20.645	-5.454
	44	-19.763	-5.424
	45	-18.927	-5.554
	46	-19.026	-5.6
	47	-20.08	-5.8
	48	-20.155	-5.381
	49	-20.295	-5.265
	50	-20.354	-5.574
	51	-20.432	-5.032
	52	-20.594	-5.47
	53	-20.664	-5.899
	54	-20.702	-5.69
	55	-21.659	-5.544
	56	-21.548	-5.706
	57	-19.589	-5.823
	58	-19.613	-5.849
	59	-19.607	-5.271
	60	-19.656	-5.633
	61	-19.707	-5.979
	62	-19.748	-5.225
	63	-19.818	-5.452
	64	-19.861	-5.716
	65	-19.837	-5.976
	66	-19.975	-5.184
	67	-19.931	-5.371
	68	-19.913	-5.523
	69	-19.923	-5.675
	70	-19.991	-5.801
	71	-20.021	-5.95
	72	-20.034	-6.035
	73	-20.061	-5.751
	74	-19.899	-5.089
	75	-19.691	-4.975
	76	-19.904	-5.792
	77	-20.004	-5.745
	78	-20.058	-5.327
	79	-20.239	-5.378
	80	-20.317	-5.464
	81	-20.347	-5.947
	82	-20.285	-5.455
	83	-20.296	-5.773
	84	-20.393	-5.917
	85	-20.428	-5.08
	86	-20.353	-5.278
	87	-20.312	-5.387
	88	-20.196	-5.486
	89	-20.142	-5.606
	90	-20.088	-5.772
	91	-20.053	-5.932
	92	-20.072	-5.02
	93	-20.075	-5.068
	94	-20.037	-5.162
	95	-20.007	-5.194
	96	-19.969	-5.287
	97	-19.94	-5.373
	98	-19.918	-5.413
	99	-20.004	-5.474
	100	-20.064	-5.514
	101	-19.964	-5.26
	102	-19.856	-5.132
	103	-19.805	-4.93
	104	-19.848	-4.793
	105	-19.829	-4.724
	106	-19.842	-4.761
	107	-19.834	-4.703
	108	-19.872	-4.767
	109	-19.956	-4.663
	110	-19.996	-4.644
	111	-19.994	-4.393
	112	-20.026	-4.998
	113	-20.023	-4.864
	114	-20.926	-4.808
	115	-19.891	-4.666
	116	-20.783	-4.618
	117	-20.591	-4.688
	118	-20.416	-4.754
	119	-20.295	-4.848
	120	-20.15	-4.909
	121	-20.2534	-4.949
	122	-20.354	-4.003
	123	-20.354	-4.011
	124	-21.295	-4.134
	125	-21.1302	-4.228
	126	-21.1301	-4.249
	127	-18.881	-4.262
	128	-18.771	-4.212
	129	-18.698	-4.378
	130	-18.76	-4.764
	131	-18.894	-4.409
	132	-19.009	-4.736
	133	-19.119	-4.012
	134	-19.027	-4.311
	135	-18.947	-4.996
	136	-18.795	-4.863
	137	-18.65	-4.801
	138	-18.594	-4.538
	139	-18.621	-4.892
	140	-18.61	-4.751
	141	-18.653	-4.346
	142	-18.553	-4.759
	143	-18.336	-4.986
	144	-18.25	-4.119
	145	-18.209	-4.108
	146	-18.252	-4.021
	147	-18.193	-4.791
	148	-18.33	-4.616
	149	-18.508	-4.518
	150	-18.594	-4.346
	151	-18.553	-4.153
	152	-18.532	-3.984
	153	-18.1656	-4.849
	154	-19.432	-4.561
	155	-20.319	-4.339
	156	-21.265	-4.117
	157	-21.729	-4.876
	158	-22.244	-4.628
	159	-22.007	-4.355
	160	-22.472	-4.075
	161	-22.972	-4.789
	162	-22.055	-4.479
	163	-20.144	-4.744
	164	-19.514	-4.667
	165	-18.669	-4.83
	166	-18.769	-4.02
	167	-19.1	-4.242
	168	-19.28	-4.607
	169	-19.286	-4.978
	170	-19.349	-4.375
	171	-19.394	-4.818
	172	-19.358	-4.294
	173	-20.192	-4.814
	174	-20.341	-4.343
	175	-20.382	-4.914
	176	-19.0689	-4.503
	177	-18.251	-4.111
	178	-18.787	-4.752
	179	-21.731	-4.406
	180	-22.952	-4.093
	181	-23.517	-4.754
	182	-23.319	-4.444
	183	-22.632	-4.161
	184	-18.546	-4.91
	185	-18.839	-4.63
	186	-18.883	-4.374
	187	-19.204	-4.113
	188	-19.488	-4.909
	189	-20.267	-4.658
	190	-21.364	-4.466
	191	-22.32	-4.274
	192	-23.305	-4.065
	193	-24.112	-4.883
	194	-24.954	-4.69
	195	-24.638	-4.531
	196	-23.052	-4.365
	197	-21.184	-4.189
	198	-20.166	-4.016
	199	-19.985	-4.866
	200	-19.581	-4.72
	201	-20.582	-4.563
	202	-21.72	-4.42
	203	-22.701	-4.264
	204	-22.858	-4.143
	205	-23.387	-4.023
	206	-23.42	-4.86
	207	-23.03	-4.759
	208	-21.997	-4.612
	209	-20.168	-4.511
	210	-19.555	-4.4
	211	-19.348	-4.276
	212	-19.387	-4.162
	213	-20.542	-4.054
	214	-21.511	-3.924
	215	-22.312	-4.826
	216	-21.6	-4.693
	217	-20.799	-4.558
	218	-19.782	-4.399
	219	-19.528	-4.184
	220	-19.752	-4.421
	221	-19.879	-4.248
	222	-20.508	-4.504
	223	-21.489	-4.384
	224	-22.594	-4.231
	225	-23.677	-4.056
	226	-22.898	-3.919
	227	-20.017	-4.773
	228	-20.064	-4.681
	229	-20.034	-4.642
	230	-19.852	-4.541
	231	-20.716	-4.469
	232	-21.91	-4.427
	233	-22.046	-4.365
	234	-22.558	-4.3
	235	-23.099	-4.247
	236	-22.496	-4.182
	237	-21.904	-4.156
	238	-20.125	-4.107
	239	-19.33	-4.068
	240	-18.424	-4.013
	241	-19.407	-3.974
	242	-19.557	-3.928
	243	-20.59	-3.902
	244	-21.576	-4.847
	245	-22.559	-4.808
	246	-23.169	-4.782
	247	-23.158	-4.723
	248	-22.831	-5.111
	249	-22.992	-4.876
	250	-22.113	-4.919
	251	-22.113	-5.388
	252	-23.024	-4.742
	253	-22.99	-5.013
	254	-21.736	-5.159
	255	-20.955	-5.371
	256	-21.805	-5.524
	257	-21.984	-5.642
	258	-22.192	-5.772
	259	-23.228	-4.98
	260	-22.363	-5.042
	261	-21.161	-5.214
	262	-20.347	-5.256
	263	-20.175	-5.334
	264	-19.217	-5.432
	265	-18.535	-5.548
	266	-19.468	-5.604
	267	-20.501	-5.668
	268	-21.352	-5.743
	269	-22.228	-5.7
	270	-23.559	-5.846
	271	-22.653	-5.846
	272	-21.438	-5.856
	273	-20.573	-5.882
	274	-19.565	-5.941
	275	-20.358	-5.974
	276	-21.156	-5.109
	277	-22.871	-5.188
	278	-22.611	-5.218
	279	-23.915	-5.218
	280	-23.501	-5.251
	281	-23.243	-5.271
	282	-23.425	-5.192
	283	-22.024	-5.198
	284	-21.731	-5.146
	285	-20.545	-5.024
	286	-21.705	-5.037
	287	-22.361	-5.024
	288	-23.903	-5.001
	289	-24.063	-4.961
	290	-24.285	-5.08
	291	-24.285	-5.07
	292	-23.574	-4.987
	293	-22.867	-4.984
	294	-21.525	-4.971
	295	-20.437	-4.964
	296	-21.501	-5.04
	297	-22.315	-5.04
	298	-23.578	-5.106
	299	-23.611	-5.037
	300	-23.76	-4.994
	301	-23.744	-5.027
	302	-23.932	-5.024
	303	-23.233	-5.03
	304	-22.86	-5.047
	305	-21.671	-4.941
	306	-20.529	-5.017
	307	-19.149	-5.093
	308	-20.483	-4.981
	309	-21.214	-4.971
	310	-21.917	-4.981
	311	-22.123	-4.948
	312	-23.681	-4.935
	313	-24.076	-4.991
	314	-24.074	-5.004
	315	-24.211	-4.971
	316	-23.493	-4.984
	317	-22.88	-5.02
	318	-21.761	-5.099
	319	-20.69	-5.066
	320	-19.911	-5.07
	321	-19.916	-5.09
	322	-20.913	-5.109
	323	-21.703	-5.185
	324	-21.968	-5.238
	325	-22.065	-5.284
	326	-22.968	-5.29
	327	-23.846	-5.31
	328	-24.73	-5.307
	329	-24.912	-5.31
	330	-24.783	-5.353
	331	-24.788	-5.353
	332	-22.031	-5.343
	333	-20.615	-5.35
	334	-19.288	-5.346
	335	-20.39	-5.373
	336	-21.57	-5.399
	337	-21.746	-5.353
	338	-22.174	-5.317
	339	-23.852	-5.31
	340	-24.151	-5.35
	341	-23.151	-5.383
	342	-22.51	-5.389
	343	-21.621	-5.429
	344	-20.69	-5.445
	345	-20.707	-5.449
	346	-21.034	-5.485
	347	-22.578	-5.508
	348	-23.221	-5.452
	349	-24.06	-5.432
	350	-25.019	-5.402
	351	-24.145	-5.442
	352	-23.429	-5.442
	353	-22.399	-5.389
	354	-21.185	-5.34
	355	-20.961	-5.287
	356	-21.72	-5.297
	357	-22.072	-5.297
	358	-23.616	-5.346
	359	-24.561	-5.356
	360	-24.39	-5.343
	361	-24.22	-5.34
	362	-24.032	-5.33
	363	-23.621	-5.327
	364	-22.69	-5.29
	365	-21.195	-5.281
	366	-21.99	-5.228
	367	-22.198	-5.261
	368	-23.776	-5.267
	369	-24.695	-5.254
	370	-25.984	-5.274
	371	-24.385	-5.267
	372	-23.355	-5.208
	373	-22.452	-5.182
	374	-21.507	-5.178
	375	-20.55	-5.234
	376	-21.834	-5.267
	377	-22.284	-5.207
	378	-21.662	-5.237
	379	-22.355	-5.221
	380	-23.098	-5.237
	381	-22.25	-5.267
	382	-21.7	-5.263
	383	-20.909	-5.24
	384	-20.596	-5.296
	385	-19.604	-5.279
	386	-20.36	-5.263
	387	-20.53	-5.292
	388	-21.067	-5.282
	389	-22.228	-5.298
	390	-23.355	-5.344
	391	-23.822	-5.364
	392	-24.788	-5.365
	393	-25.057	-5.392
	394	-25.176	-5.402
	395	-24.256	-5.435
	396	-23.607	-5.792
	397	-22.557	-5.796
	398	-21.338	-5.792
	399	-20.551	-5.766
	400	-19.846	-5.734
	401	-20.451	-5.737
	402	-21.163	-5.652
	403	-21.601	-5.59
	404	-22.253	-5.551
	405	-24.352	-5.535
	406	-24.207	-5.6
	407	-23.645	-5.623
	408	-22.502	-5.427
	409	-21.467	-5.496
	410	-20.672	-5.603
	411	-21.683	-5.766
	412	-22.124	-5.857
	413	-23.021	-5.871
	414	-24.685	-5.916
	415	-25.662	-5.966
	416	-24.494	-5.94
	417	-23.555	-5.969
	418	-22.544	-6.032
	419	-21.602	-5.73
	420	-20.483	-5.59
	421	-21.527	-5.382
	422	-22.657	-5.294
	423	-23.945	-5.229
	424	-24.817	-5.183
	425	-25.9	-5.255
	426	-24.911	-5.281
	427	-23.914	-5.353
	428	-22.881	-5.278
	429	-21.191	-5.167
	430	-20.26	-5.147
	431	-21.102	-5.151
	432	-22.282	-5.366
	433	-23.395	-5.502
	434	-24.252	-5.431
	435	-25.146	-4.818
	436	-24.633	-5.291
	437	-23.636	-4.926
	438	-22.462	-5.111
	439	-21.354	-4.675
	440	-20.707	-4.512
	441	-21.812	-4.444
	442	-22.415	-4.405
	443	-23.308	-4.369
	444	-24.218	-4.352
	445	-25.304	-4.33
	446	-24.511	-4.3
	447	-23.603	-4.372
	448	-22.572	-4.453
	449	-21.914	-4.522
	450	-22.709	-4.006
	451	-23.359	-3.847
	452	-24.938	-3.973
	453	-25.028	-3.996
	454	-25.869	-4.033
	455	-26.16	-4.099
	456	-25.104	-4.092
	457	-24.413	-4.295
	458	-23.108	-4.383
	459	-22.587	-4.516
	460	-21.647	-4.539
	461	-20.861	-4.652
	462	-21.771	-4.624
	463	-22.502	-4.763
	464	-23.053	-4.852
	465	-24.283	-4.957
	466	-25.644	-4.895
	467	-24.038	-4.814
	468	-23.441	-4.871
	469	-22.855	-4.936
	470	-23.432	-5.055
	471	-23.319	-5.204
	472	-24.265	-5.214
	473	-25.729	-5.111
	474	-26.244	-5.06
	475	-27.007	-5.166
	476	-23.472	-5.291
	477	-23.972	-5.213
	478	-24.055	-4.988
	479	-24.144	-4.954
	480	-24.514	-4.923
	481	-24.669	-4.93
	482	-24.769	-4.777
	483	-25.1	-4.705
	484	-25.28	-4.45
	485	-25.286	-4.372
	486	-25.349	-4.324
	487	-25.394	-4.219
	488	-25.358	-4.202
	489	-25.192	-4.491
	490	-25.341	-4.576
	491	-25.382	-6.297
	492	-25.689	-6.03
	493	-25.251	-5.833
	494	-24.787	-5.699
	495	-23.319	-5.532
	496	-23.632	-5.363
	497	-23.546	-5.285
	498	-23.839	-5.222
	499	-23.883	-5.17
	500	-24.204	-5.097
	501	-24.488	-5.068
	502	-24.267	-5.045
	503	-24.364	-5.077
	504	-24.32	-5.048
	505	-24.305	-5.066
	506	-22.731	-5.102
	507	-21.952	-5.119
	508	-22.517	-5.149
	509	-23.112	-5.208
	510	-22.954	-5.227
	511	-22.638	-5.214
	512	-22.052	-5.224
	513	-21.184	-5.357
	514	-22.166	-5.435
	515	-22.985	-5.508
	516	-22.581	-5.54
	517	-23.582	-5.53
	518	-23.72	-5.484
	519	-23.701	-5.455
	520	-23.858	-5.47
	521	-24.387	-5.444
	522	-24.42	-5.623
	523	-24.03	-5.64
	524	-23.997	-5.614
	525	-24.168	-5.639
	526	-24.555	-5.649
	527	-24.348	-5.613
	528	-24.387	-5.674
	529	-24.542	-5.648
	530	-24.511	-5.746
	531	-24.312	-5.801
	532	-24.6	-5.792
	533	-24.799	-5.903
	534	-24.782	-5.916
	535	-24.528	-5.847
	536	-24.752	-5.775
	537	-24.879	-5.583
	538	-24.508	-5.117
	539	-24.489	-4.664
	540	-24.594	-4.515
	541	-24.677	-3.892
	542	-24.898	-4.98
	543	-25.017	-5.088
	544	-25.064	-5.215
	545	-25.034	-5.3
	546	-24.852	-5.377
	547	-24.716	-5.403
	548	-24.91	-5.377
	549	-25.046	-5.382
	550	-25.558	-5.377
	551	-25.099	-5.369
	552	-24.496	-5.311
	553	-23.904	-5.213
	554	-24.125	-5.149
	555	-24.33	-5.107
	556	-24.424	-4.978
	557	-24.407	-4.877
	558	-24.557	-4.753
	559	-24.59	-4.626
	560	-24.576	-4.562
	561	-24.559	-4.496
	562	-24.169	-4.528
	563	-24.158	-4.478
	564	-23.831	-4.501
	565	-23.992	-4.546
	566	-24.113	-4.562
	567	-24.113	-4.626
	568	-24.024	-4.605
	569	-23.99	-4.602
	570	-23.736	-4.56
	571	-23.955	-4.499
	572	-23.805	-4.504
	573	-23.984	-4.504
	574	-24.192	-4.684
	575	-24.228	-5.303
	576	-24.363	-6.337
	577	-24.161	-6.291
	578	-24.347	-6.539
	579	-24.175	-6.978
	580	-24.217	-6.629
	581	-24.535	-6.591
	582	-24.468	-6.586
	583	-24.501	-6.964
	584	-24.352	-5.048
	585	-24.228	-5.52
	586	-24.559	-5.902
	587	-24.653	-5.868
	588	-24.438	-5.785
	589	-24.573	-5.905
	590	-24.565	-6.005
	591	-24.358	-6.084
	592	-24.156	-6.071
	593	-23.871	-6.054
	594	-23.611	-6.025
	595	-22.915	-5.945
	596	-22.501	-5.918
	597	-21.243	-5.799
	598	-21.425	-5.676
	599	-20.024	-5.583
	600	-20.731	-5.456
	601	-20.545	-5.343
	602	-21.705	-5.273
	603	-22.361	-5.167
	604	-22.903	-5.184
	605	-23.063	-5.154
	606	-23.285	-5.131
	607	-23.285	-5.2
	608	-22.574	-5.164
	609	-22.867	-5.227
	610	-23.525	-5.261
	611	-23.437	-5.241
	612	-23.501	-5.3
	613	-23.315	-5.48
	614	-23.578	-5.62
	615	-23.611	-5.74
	616	-23.76	-5.878
	617	-23.744	-5.619
	618	-23.932	-5.366
	619	-24.233	-5.184
	620	-23.86	-4.946
	621	-23.671	-4.731
	622	-23.529	-4.549
	623	-23.149	-4.345
	624	-22.483	-4.123
	625	-21.52	-3.278
	626	-20.845	-3.036
	627	-19.881	-3.07
	628	-19.046	-2.71
	629	-18.366	-2.312
	630	-17.883	-2.226
	631	-12.098	-2.231
	632	-8.784	-2.213
	633	-5.59	-2.189
	634	-3.084	-2.187
	635	-2.662	-2.166
	636	-2.292	-1.973
	637	-2.261	-1.261
	638	-2.334	-1.166
	639	-2.409	-1.156
	640	-2.49	-0.778
	641	-2.527	-0.906
	642	-2.516	-0.814
	643	-2.576	-0.772
	644	-2.696	-0.733
	645	-2.777	-0.692
	646	-2.907	-0.608
	647	-2.99	-0.556
	648	-2.764	-0.473
	649	-2.396	-0.426
	650	-2.196	-0.392
	651	-2.076	-0.332
	652	-1.904	-0.306
	653	-1.881	-0.249
	654	-1.68	-0.223
	655	-1.697	-0.244
	656	-1.544	-0.16
	657	-1.439	-0.176
	658	-1.418	-0.124
	659	-1.384	-0.09
	660	-1.36	-0.022

## Sheet: Fig. 6
	Fig. 6a
		PBS			Free CPT&siR			CPT CRNP			siR CRNP			CPT&siR CRNPs
	no cold	2.52	1.09	2.17	2.41	1.16	2.96	5.24	3.64	4.72	5.33	4.92	3.91	5.57	6.12	6.28
	cold	9.6	8.64	10.4	10.5	8.85	9.93	15.8	14.7	13.6	22.5	21.5	18.3	32.1	29.4	34.1
	Fig. 6b
		PBS			Free CPT&siR			CPT CRNP			siR CRNP			CPT&siR CRNPs
	no cold	6.43	5.88	6.8	6.69	6.94	6.08	7.32	6.84	7.4	7.45	8.2	7.87	10.4	9.23	8.86
	cold	8.51	7.64	9.32	8.45	8.64	9.25	12.7	14.2	13.6	18.9	17.8	19	24.4	23.7	23.2
	Fig. 6c
		PBS			Free CPT&siR			CPT CRNP			siR CRNP			CPT&siR CRNPs
	no cold	0.148843	0.147739	0.148796	0.188451	0.164846	0.176744	0.212174	0.232653	0.245033	0.267025	0.330645	0.294757	0.407843	0.367729	0.443
	cold	0.556209	0.519728	0.551479	0.590909	0.557419	0.550595	1.37894	1.14516	1	4.20935	2.58345	4.47059	29.3976	12.8108	10.4505
	Fig. 6d
		PBS			Free CPT&siR			CPT CRNP			siR CRNP			CPT&siR CRNP
	no cold	3.79	1.84	2.2	3.7	1.3	3.21	6.09	4.12	4.58	6.59	7.88	5.7	9.08	8.6	7.97
	cold	6.83	7.14	8.33	7.13	7.85	6.6	11	10.4	13.4	18.9	20.5	17.2	24.8	26.3	31.8
	Fig. 6g
		PBS			Free CPT&siR			CPT CRNP			siR CRNP			CPT&siR CRNP
	no cold	3.96	2.84	4.79	4.46	3.14	4.17	5	4.84	6.62	6.22	5.71	5.93	8.56	7.27	6.8
	cold	8.2	7.95	8.74	8.03	8.68	9.12	12.1	11.8	13.1	18.3	13.9	18.4	24.7	25.5	27.3
	Fig. 6h
		PBS			Free CPT&siR			CPT CRNP			siR CRNP			CPT&siR CRNP
	no cold	5.89862	4.64627	4.53947	8.29546	6.26168	4.62457	9.38838	7.68957	7.85752	11.1824	9.75071	11.5764	15.2232	11.9964	11.0031
	cold	13.9245	15.0431	13.6071	14.6094	15.6828	14.5769	25.5556	24.4134	23.8503	37.3016	40.9167	42.9915	98.421	68.625	104.909
	Fig. 6j
		PBS			Free CPT&siR			CPT CRNP			siR CRNP			CPT&siR CRNP
	no cold	0.022845	0.015287	0.026256	0.031116	0.027734	0.025792	0.043836	0.047833	0.042167	0.112727	0.092993	0.099032	0.185774	0.206805	0.208627
	cold	0.55528	0.553846	0.447159	0.616026	0.501807	0.445399	1.21359	1.33333	0.907692	3.706	4.37055	2.80672	8.5098	5.17588	10.5381
	Fig. 6k
		PBS			Free CPT&siR			CPT CRNP			siR CRNP			CPT&siR CRNP
	no cold	2.99	1.81	3.42	3.18	1.94	2.44	4.77	5.26	4.42	6.26	7.14	6.76	8.59	8.68	7.74
	cold	8.11	7.69	9.09	8.7	9.52	7.14	13.5	14.7	11.2	19.5	18.2	21.7	29.6	33.3	27.8

## Sheet: Fig. 7
	Fig. 7a															Fig. 7b															Fig. 7d
		PBS															PBS
	Time (Day)	No cryo	No cryo	No cryo	No cryo	No cryo	No cryo	Cryo	Cryo	Cryo	Cryo	Cryo	Cryo				No cryo	No cryo	No cryo	No cryo	No cryo	No cryo	Cryo	Cryo	Cryo	Cryo	Cryo	Cryo				PBS						Free CPT&Cy5-siR						CPT CRNP
	0	0	0	0	0	0	0	0	0	0	0	0	0			0	0	0	0	0	0	0	0	0	0	0	0	0			No cryo (L)	1.567	1.2739	1.168	1.2829	1.0776	0.97	0.62	0.82	0.78	0.9	0.86	0.6	0.62	0.68	0.61	0.5	0.46	0.49
	10	28.8307	30.5815	28.5768	21.3189	22.4453	57.7325	27.4752	29.1599	32.6432	36.78	36.6743	31.0531			10	25.4271	22.559	31.2117	29.1237	30.1128	35.2071	31.8631	36.9556	32.9696	33.7071	32.9696	30.5772			Cryo (R)	0.5626	0.5027	0.6736	0.4504	0.7175	0.6541	0.61	0.4134	0.5448	0.4434	0.4392	0.4863	0.4917	0.3641	0.3817	0.373	0.2967	0.4382
	13	50.7619	81.8337	64.2978	39.557	155.119	76.5652	67.6569	77.3983	82.2198	60.6551	67.2387	56.7307			13	52.3758	44.0606	43.1081	56.0262	48.8243	73.0425	57.0421	80.8173	57.0413	47.722	53.5507	54.3638
	16	64.7385	152.411	116.007	101.589	201.792	81.3857	107.433	85.8869	107.357	61.0051	81.3857	58.4919			16	68.387	63.3241	56.3393	111.164	85.4294	98.8579	64.3686	87.7548	61.753	76.7083	75.2717	70.9766
	19	103.408	161.414	176.32	140.913	204.91	182.064	119.37	162.356	164.454	80.4946	128.801	61.4791			19	99.7493	83.824	78.732	169.151	145.725	146.258	95.3685	104.704	69.0942	84.4385	86.938	88.2581
	22	117.943	144.179	264.889	257.936	154.796	229.861	131.657	200.885	175.064	116.969	146.568	114.881			22	128.256	138.276	136.04	206.01	197.771	155.993	115.685	121.065	121.485	145.454	132.715	122.067			Fig. 7e
	25	242.313	318.494	312.676	304.102	320.577	451.698	185.979	236.169	232.07	153.162	171.771	114.778			25	201.476	183.259	218.923	231.28	245.988	223.657	164.255	184.444	187.364	209.322	181.988	202.218
	28	300.399	339.003	454.149	488.543	439.042	697.816	234.705	288.844	270.477	181.774	223.849	162.373			28	239.58	239.037	281.342	308.928	291.291	287.965	215.31	252.559	242.027	252.254	275.664	274.977
	31	431.558	379.749	500.931	619.428	516.31	737.648	339.497	328.596	449.402	302.848	326.986	256.511			31	339.892	331.754	470.398	390.708	394.29	385.548	300.866	364.667	318.1	321.855	320.534	336.078				PBS						Free CPT&Cy5-siR						CPT CRNP
	34	633.48	642.078	858.881	751.916	626.001	878.856	343.766	380.403	502.4	417.005	350.113	329.544			34	424.687	422.424	471.372	488.291	480.148	503.95	390.181	410.502	409.513	371.933	375.771	379.275			No cryo (R)	1.17	1.21	1.0913	0.99	1.14	1.329	0.867	1.143	0.7609	1.127	1.1259	0.8107	0.625	0.6976	0.7953	0.7728	0.6859	0.7177
	37	916.358	807.235	902.082	865.306	792.567	974.443	381.961	424.312	602.096	468.182	476.8	386.227			37	546.357	616.534	709.278	607.837	575.144	661.877	504.57	482.154	497.006	459.172	499.709	483.561			Cryo (D)	1.01	0.78	0.89	1.14	0.88	0.8776	0.71	0.86	0.73	0.81	0.646	0.67	0.42	0.62	0.604	0.49	0.43	0.4
		Free CPT&siR															Free CPT&siR
		No cryo	No cryo	No cryo	No cryo	No cryo	No cryo	Cryo	Cryo	Cryo	Cryo	Cryo	Cryo				No cryo	No cryo	No cryo	No cryo	No cryo	No cryo	Cryo	Cryo	Cryo	Cryo	Cryo	Cryo
	0	0	0	0	0	0	0	0	0	0	0	0	0			0	0	0	0	0	0	0	0	0	0	0	0	0
	10	28.4022	25.1519	28.8958	26.5195	25.6582	61.3817	31.2671	35.2225	30.1333	33.9587	34.88	23.3152			10	27.8715	23.4135	22.2409	27.0049	33.2151	35.1176	30.82	32.9696	28.7562	22.3694	34.6416	28.3103
	13	128.63	91.8828	62.5	64.5026	48.618	75.7097	46.7417	52.5367	60.873	53.5859	63.4546	54.15			13	59.6649	58.1071	61.8344	57.4651	56.3393	74.0179	48.47	63.583	48.9387	40.336	44.3989	40.8412
	16	173.538	110.516	69	151.375	86.454	77.4271	39.8478	53.588	64.7771	55.9901	64.6561	58.629			16	78.2954	85.4736	78.7166	114.713	82.1331	94.0355	76.6764	68.2923	54.5968	58.9437	62.5463	51.1328
	19	219.488	127.473	86.3136	141.6	103.605	224.727	72.0135	90.8174	89.5206	122.07	120.661	108.868			19	126.004	126.218	106.662	167.229	96.9289	139.584	112.993	92.238	82.2833	86.6514	75.2338	86.4043
	22	388.612	182.868	132.388	187.915	153.343	240.483	81.5443	109.412	115.864	121.485	121.075	133.887			22	166.194	142.445	162.684	249.671	118.066	168.894	155.967	129.843	132.508	119.436	93.7799	131.266
	25	359.725	315.858	200.659	276.945	292.835	409.567	104.401	196.733	148.72	125.62	131.576	203.656			25	215.926	191.106	221.004	272.455	160.515	289.558	179.184	192.384	177.342	140.115	142.902	163.053
	28	441.695	363.911	241.198	274.87	328.118	529.045	217.708	285.319	204.795	213.605	160.903	248.243			28	300.875	295.996	302.772	322.974	207.941	304.526	192.341	232.573	191.319	190.154	226.816	253.812
	31	504.489	415.71	300.543	336.753	410.572	652.861	355.407	387.769	285.209	284.861	391.42	374.389			31	396.152	397.44	347.945	381.15	270.066	391.751	294.934	272.897	277.675	280.88	291.975	316.746
	34	555.716	560.917	506.793	473.419	538.96	771.067	377.566	451.027	363.631	370.609	389.002	413.569			34	467.812	459.983	442.162	450.588	365.665	434.125	385.548	315.273	377.834	389.298	338.056	391.009
	37	758.449	740.122	652.593	650.394	830.993	874.845	429.908	484.573	375.89	410.013	425.963	435.531			37	607.581	541.796	538.439	545.375	528.094	603.975	495.363	421.492	468.677	497.764	457.074	451.514
		CPT CRNP															CPT CRNP
		No cryo	No cryo	No cryo	No cryo	No cryo	No cryo	Cryo	Cryo	Cryo	Cryo	Cryo	Cryo				No cryo	No cryo	No cryo	No cryo	No cryo	No cryo	Cryo	Cryo	Cryo	Cryo	Cryo	Cryo
	0	0	0	0	0	0	0	0	0	0	0	0	0			0	0	0	0	0	0	0	0	0	0	0	0	0
	10	27.8715	28.9651	23.6791	33.8978	26.6188	33.4617	27.22	29.6595	24.7154	32.6579	22.8657	32.9696			10	26.5787	27.1254	32.5651	32.2929	30.039	31.4978	31.2952	30.8149	27.0051	30.0424	27.6532	26.7913
	13	48.5695	55.0997	76.5075	90.4475	62.6142	54.1052	37.1517	37.3092	55.6394	46.3013	35.137	43.6856			13	58.4651	53.5922	51.2516	65.8066	56.8949	50.5973	49.2881	49.0531	44.9577	53.5682	33.6257	43.3219
	16	59.1854	85.9978	106.154	139.828	93.8184	70.4515	40.8853	38.4721	89.6954	42.8037	70.4871	52.0803			16	98.9534	79.6148	98.5687	79.9041	78.9131	63.6318	69.7783	52.9628	48.9854	61.8473	54.6641	79.1629
	19	101.649	154.234	128.475	167.442	136.477	110.804	56.996	72.9041	136.049	83.6877	137.312	107.64			19	133.185	136.049	127.734	118.014	105.965	78.3506	89.9842	71.3662	82.5262	94.536	70.7034	110.949
	22	191.329	247.431	197.769	278.694	177.734	141.149	59.684	69.0872	188.966	96.9873	138.584	133.08			22	174.067	170.563	197.154	135.19	140.288	114.787	112.109	94.7128	124.129	135.811	94.0449	140.222
	25	311.418	342.12	281.79	310.111	254.908	210.513	94.4097	102.689	226.492	123.462	194.197	163.208			25	210.567	193.366	252.524	167.128	159.555	180.996	133.544	126.814	140.443	159.29	112.54	190.273
	28	446.528	407.139	306.508	364.019	239.061	271.31	142.429	132.715	243.722	161.063	223.897	192.647			28	245.736	260.509	322.382	194.94	216.127	195.082	188.145	164.729	150.888	179.865	133.751	228.267
	31	532.166	444.635	465.548	437.639	371.395	466.045	227.672	199.615	282.118	282.021	274.395	285.401			31	317.391	318.247	396.128	255.082	325.092	291.041	224.426	207.57	196.102	239.869	177.607	300.843
	34	554.359	531.385	480.353	524.777	452.317	556.831	248.525	236.346	311.418	317.238	307.022	287.592			34	386.039	399.33	420.611	326.114	362.205	369.903	285.892	263.404	243.998	299.089	219.487	315.809
	37	572.223	625.657	626.942	612.561	563.033	587.299	327.929	327.25	326.986	336.541	340.069	335.541			37	465.457	498.073	514.592	455.758	418.241	426.926	355.384	322.481	354.787	335.177	360.427	375.784
		siR CRNP															siR CRNP
		No cryo	No cryo	No cryo	No cryo	No cryo	No cryo	Cryo	Cryo	Cryo	Cryo	Cryo	Cryo				No cryo	No cryo	No cryo	No cryo	No cryo	No cryo	Cryo	Cryo	Cryo	Cryo	Cryo	Cryo
	0	0	0	0	0	0	0	0	0	0	0	0	0			0	0	0	0	0	0	0	0	0	0	0	0	0
	10	21.0647	25.9476	25.2827	28.352	24.8148	33.2151	23.3581	21.2374	32.1602	27.2571	20.5892	30.1181			10	20.7701	23.3512	27.0051	26.0555	32.506	30.1181	25.4003	26.3094	30.0603	26.9951	27.3389	32.5632
	13	94.4582	66.041	39.4245	76.4165	77.4271	44.4673	56.5459	32.2382	55.2931	58.1071	56.3393	41.0616			13	37.768	40.0315	40.46	57.2724	53.5659	35.1489	30.3801	34.5744	42.3023	45.1931	29.4062	51.9115
	16	113.047	131.866	68.2954	100.469	146.439	59.643	115.743	36.9684	66.0516	67.5028	85.4769	64.1966			16	56.3386	71.389	66.8159	93.5746	76.4114	37.3643	30.4519	55.2845	48.1826	80.3464	29.6339	57.0421
	19	172.715	178.2	70.9291	123.036	183.422	102.234	111.083	55.1275	92.7824	131.072	85.0157	101.434			19	84.6857	113.119	91.7679	160.007	104.435	62.497	42.3421	71.7654	97.5232	126.551	67.8708	57.9856
	22	207.581	206.344	114.351	165.556	262.631	123.296	146.898	59.5383	88.7922	151.506	119.742	73.008			22	122.025	146.816	123.153	194.508	141.772	63.6318	49.0622	90.9183	129.823	143.934	80.3447	85.9365
	25	229.157	214.508	185.847	260.624	305.606	216.032	126.452	104.06	126.171	248.864	185.073	77.6243			25	171.089	177.659	166.075	222.387	179.444	90.6273	58.258	128.389	138.154	169.201	94.2982	111.25
	28	350.066	260.335	240.235	300.48	377.053	306.423	152.222	148.013	124.968	271.669	262.779	97.7554			28	211.199	212.922	197.41	263.098	224.222	165.447	63.4208	162.588	162.112	186.364	132.068	151.186
	31	312.091	309.478	288.96	333.083	417.536	393.303	185.617	197.952	197.23	263.757	256	186.94			31	276.218	252.219	258.212	321.305	289.098	262.976	122.923	222.522	179.951	201.343	189.373	184.291
	34	396.565	377.865	381.754	462.32	459.757	437.649	228.181	237.698	256.405	251.23	245.584	221.899			34	336.48	321.08	298.877	363.025	335.856	335.307	135.981	228.423	244.623	259.207	258.111	215.969
	37	525.718	504.782	424.038	542.432	485.941	496.71	238.673	261.184	258.622	246.519	219.488	232.81			37	407.322	370.292	352.04	415.447	387.879	357.225	144.607	276.409	303.76	310.352	283.945	239.087
		CPT&siR CRNP															CPT&siR CRNP
		No cryo	No cryo	No cryo	No cryo	No cryo	No cryo	Cryo	Cryo	Cryo	Cryo	Cryo	Cryo				No cryo	No cryo	No cryo	No cryo	No cryo	No cryo	Cryo	Cryo	Cryo	Cryo	Cryo	Cryo
	0	0	0	0	0	0	0	0	0	0	0	0	0			0	0	0	0	0	0	0	0	0	0	0	0	0
	10	26.0455	21.8288	25.2252	26.6967	27.436	31.4554	22.0881	27.9533	24.0466	21.7088	22.3694	33.4617			10	20.691	24.7154	22.559	24.3136	27.22	20.6035	23.147	35.9009	23.5879	28.751	26.2483	27.9925
	13	109.7	90.2413	73.1898	67.75	38.7072	40.3004	42.6877	38.5784	38.0717	37.4921	23.4506	39.0623			13	30.3083	34.014	32.4613	40.3108	44.1596	34.1938	33.6699	57.2544	41.7533	32.6612	35.4375	41.0616
	16	156.492	142.958	99.0547	71	110.647	52.0219	38.9275	43.4098	41.1703	39.3806	24.0948	45.3551			16	42.6055	41.0546	47.7665	71.3188	55.5264	35.9075	38.897	59.4216	41.9491	36.9056	44.4528	48.9718
	19	180.009	196.052	168.667	108.541	80.4273	55.225	31.4345	73.2712	115.599	25.3265	31.363	53.1234			19	50.5237	54.7141	63.338	83.1352	85.1689	80.4946	55.4132	71.4089	37.7173	50.2263	65.3672	54.5492
	22	247.409	302.736	296.074	211.935	77.4509	64.2027	27.0683	93.8836	116.962	33.4617	31.9846	37.253			22	73.2784	74.5736	84.7311	111.183	97.8912	104.264	48.7193	73.6989	38.5583	45.3332	37.9371	54.6513
	25	313.165	322.486	303.782	191.856	145.058	130.405	30.8149	85.6567	121.287	79.61	27.8715	46.4013			25	105.823	110.811	128.859	136.583	123.837	137.016	61.3656	82.0069	48.9861	68.2152	26.6616	62.4669
	28	347.494	329.252	304.786	244.652	178.383	142.93	23.9161	80.5584	125.616	93.5028	37.5757	45.5723			28	143.393	151.125	180.446	167.851	164.731	174.457	62.9775	113.23	67.374	74.0649	33.9587	63.7811
	31	366.875	344.233	307.287	183.353	221.176	212.042	0	104.645	129.009	137.725	49.3056	70.6568			31	174.51	205.477	240.636	190.008	207.853	250.663	66.1632	158.691	97.6027	81.6131	19.3156	89.1903
	34	380.23	350.113	335.85	256.832	283.974	325.103	0	127.813	136.281	176.613	63.3888	80.0002			34	205.694	254.612	280.697	235.445	269.24	311.557	113.401	166.895	139.453	91.7199	0	96.8793
	37	404.683	354.071	350.917	294.84	366.195	360.059	0	135.74	136.281	183.843	66.0774	84.3413			37	256.312	356.436	333.355	280.077	309.198	358.61	128.163	179.099	148.633	101.162	0	92.11
[truncated: 12 more columns]

## Sheet: Fig. 8
	Fig. 8b
	PBS	PBS+P	PBS+P+cryo	CPT&siR CRNP+P	CPT&siR CRNP+P+cryo
	0.51078	0.42856	0.29143	0.28435	0.24335
	0.56374	0.38422	0.29918	0.30134	0.18848
	0.44305	0.41938	0.33059	0.2873	0.17221
	0.68964	0.51308	0.37457	0.30747	0.20285
	0.48323	0.39581	0.30636	0.33627	0.20519
	0.43927	0.39979	0.35224	0.36664	0.22282
	Fig. 8d
	PBS	PBS+P	PBS+P+cryo	CPT&siR CRNP+P	CPT&siR CRNP+P+cryo
	108	99	64	70	28
	127	89	77	47	20
	131	111	52	54	12
	98	97	46	50	8
	144	82	38	39	0
	101	80	55	33	19
	Fig. 8f
	PBS	PBS+P	PBS+P+cryo	CPT&siR CRNP+P	CPT&siR CRNP+P+cryo
	1.2	4.6	8.5	10.5	24.3
	0.88	2.9	10.73	13.87	28.14
	1.56	3.57	9.96	9.28	19.96

## Sheet: Fig. S1
	Fig. S1b							Fig. S1c
	Time (min)	"83:17"	"82:18"	"81:19"	"80:20"			NIPAM:BA Ratio	"80:20	"81:19	"82:18	"83:17				Sample NO.	"80:20	"81:19	"82:18	"83:17			Sample NO.	"80:20	"81:19	"82:18	"83:17			Sample NO.	"80:20	"81:19	"82:18	"83:17			Sample NO.	"80:20	"81:19	"82:18	"83:17			Sample NO.	"80:20	"81:19	"82:18	"83:17
	0	0	-3.34084e-06	0	0			Mn (Daltons)	66,556 ± 1872	82,967 ± 1251	82,718 ± 2004	78,192 ± 1017					Mn (Daltons)							PDI							x/y							x							y
	0.01667	-4.34309e-05	-0.000116929	-9.68844e-05	-5.67943e-05			PDI	1.7 ± 0.3	1.7 ± 0.2	1.6 ± 0.2	1.6 ± 0.2				Sample 1	68323	81680	80470	78002			Sample 1	1.837	1.924	1.525	1.686			Sample 1	4.685	5.019	5.222	5.807			Sample 1	486	589	584	577			Sample 1	104	117	112	99
	0.03333	-0.000253904	-0.000547898	-0.000444332	-0.000300676			x	473 ± 13	598 ± 8	603 ± 17	577 ± 7				Sample 2	64594	83043	83370	77283			Sample 2	1.94274	1.52155	1.82489	1.58964			Sample 2	4.737	5.153	5.494	5.764			Sample 2	461	602	611	571			Sample 2	97	117	111	99
	0.05	-0.000574624	-0.00136	-0.00102	-0.000694895			y	101 ± 4	119 ± 3	113 ± 3	100 ± 2				Sample 3	66751	84178	84315	79290			Sample 3	1.44297	1.78725	1.44638	1.3891			Sample 3	4.551	4.907	5.316	5.682			Sample 3	471	604	615	584			Sample 3	103	123	116	103
	0.06667	-0.00071494	-0.00225	-0.00144	-0.000905368			x/y	4.7 ± 0.1	5.0 ± 0.1	5.3 ± 0.1	5.8 ± 0.1
	0.08333	-0.000250563	-0.00275	-0.0012	-0.000531194
	0.1	0.000775075	-0.00272	-0.000350788	0.000340766
	0.11667	0.00166	-0.0027	0.000420946	0.00102			Fig. S1d
	0.13333	0.00154	-0.0035	0.000173724	0.000624737
	0.15	1.00225e-05	-0.00554	-0.00151	-0.0012				DW					Medium					Saline					PBS pH5.0					PBS pH7.4
	0.16667	-0.00241	-0.00844	-0.0042	-0.00404			80:20	-7.5	-11.1	-9.6	-8.5	-6.7	-8.9	-10	-9.6	-7.3	-8.4	-12.7	-11.9	-13.3	-14.3	-14.9	-9	-12.7	-11.5	-13.2	-10.5	-11.2	-11.6	-13.4	-12.9	-14
	0.18333	-0.00485	-0.01141	-0.00702	-0.00699			81:19	-3.4	-2.3	-3.8	-3.9	-2.9	-4.8	-3.2	-2.3	-3.4	-2	-6	-6.7	-5.9	-7.6	-4.8	-5.2	-7.1	-5.9	-6.8	-6.7	-4.86	-5.03	-3.7	-4	-4.2
	0.2	-0.00673	-0.0138	-0.00932	-0.0093			82：18	4.5	5.6	6.2	5.125	6.04	6.28	5.55	4.84	4.39	5.37	5.35	6.18	4.89	5.71	5.66	5.66	5.27	4.78	5.58	5.09	4.53	5.66	5.89	5.23	5.92
	0.21667	-0.00803	-0.01547	-0.01086	-0.01075			83：17	7.32	8.9	9.1	7.5	8.88	7.07	6.47	7.78	7.88	8.54	7.8	8.6252	6.99	7.63	7.54	7.04	6.79	7.75	8.26	7.93	8.33	8.65	7.74	7.87	8.48
	0.23333	-0.00897	-0.01652	-0.0117	-0.01144
	0.25	-0.00971	-0.01719	-0.01199	-0.0117
	0.26667	-0.01029	-0.01772	-0.01207	-0.01187
	0.28333	-0.01079	-0.01831	-0.01226	-0.01221
	0.3	-0.01129	-0.01908	-0.01274	-0.01274
	0.31667	-0.01166	-0.01983	-0.01332	-0.0132
	0.33333	-0.01166	-0.02021	-0.01366	-0.01329
	0.35	-0.01104	-0.01984	-0.01336	-0.01278
	0.36667	-0.00983	-0.01864	-0.01237	-0.01164
	0.38333	-0.00827	-0.0168	-0.0109	-0.01014
	0.4	-0.00658	-0.0148	-0.0093	-0.00858
	0.41667	-0.00507	-0.01301	-0.00787	-0.00722
	0.43333	-0.00382	-0.01162	-0.00671	-0.00607
	0.45	-0.00284	-0.0106	-0.00579	-0.00507
	0.46667	-0.00203	-0.00983	-0.00502	-0.00418
	0.48333	-0.00127	-0.00915	-0.00439	-0.00335
	0.5	-0.000507808	-0.00845	-0.00385	-0.00253
	0.51667	0.000270608	-0.00773	-0.00336	-0.00168
	0.53333	0.000978866	-0.00702	-0.00288	-0.000815165
	0.55	0.00163	-0.00637	-0.00242	-3.34084e-06
	0.56667	0.00218	-0.00581	-0.00207	0.000654805
	0.58333	0.00264	-0.0053	-0.00189	0.00109
	0.6	0.00299	-0.00472	-0.00187	0.00139
	0.61667	0.00324	-0.00411	-0.00187	0.00166
	0.63333	0.00344	-0.00352	-0.00181	0.00196
	0.65	0.00363	-0.00305	-0.0016	0.00227
	0.66667	0.00387	-0.00273	-0.00125	0.00244
	0.68333	0.00408	-0.00252	-0.000851914	0.00252
	0.7	0.00429	-0.00241	-0.000491103	0.00253
	0.71667	0.0045	-0.00233	-0.000230518	0.00263
	0.73333	0.00472	-0.0022	-3.00676e-05	0.00281
	0.75	0.00493	-0.00195	8.01802e-05	0.00303
	0.76667	0.00504	-0.00158	0.000133634	0.00318
	0.78333	0.00504	-0.00117	0.000100225	0.00325
	0.8	0.00497	-0.000895345	1.67042e-05	0.00324
	0.81667	0.00486	-0.000871959	-9.02027e-05	0.00321
	0.83333	0.00474	-0.00107	-0.000153679	0.00314
	0.85	0.00464	-0.00135	-0.000173724	0.00303
	0.86667	0.00462	-0.00151	-0.00019711	0.00291
	0.88333	0.00471	-0.00148	-0.00016036	0.00277
	0.9	0.00495	-0.00136	-9.35435e-05	0.00264
	0.91667	0.00523	-0.00131	9.35435e-05	0.00253
	0.93333	0.00537	-0.00144	0.000327402	0.00242
	0.95	0.0053	-0.00163	0.000547898	0.00226
	0.96667	0.00509	-0.00173	0.000654805	0.002
	0.98333	0.00494	-0.0017	0.000668168	0.00163
	1	0.00495	-0.0016	0.00063476	0.0012
	1.01667	0.0051	-0.00161	0.000547898	0.000781757
	1.03333	0.00522	-0.00174	0.000387537	0.000414264
	1.05	0.00519	-0.00199	0.000177065	5.67943e-05
	1.06667	0.005	-0.00233	-3.34084e-05	-0.000297335
	1.08333	0.0048	-0.00273	-0.000207132	-0.000681531
	1.1	0.00465	-0.00314	-0.000350788	-0.00105
	1.11667	0.00457	-0.00346	-0.000461036	-0.0014
	1.13333	0.00454	-0.00363	-0.000524512	-0.00168
	1.15	0.00454	-0.00364	-0.000501126	-0.00184
	1.16667	0.00451	-0.00367	-0.000354129	-0.00187
	1.18333	0.00443	-0.00373	-0.000163701	-0.00184
	1.2	0.00432	-0.00382	-3.34084e-06	-0.00193
	1.21667	0.00423	-0.00392	8.68618e-05	-0.00221
	1.23333	0.00421	-0.00405	0.000123611	-0.00266
	1.25	0.00419	-0.00424	0.000143656	-0.00311
	1.26667	0.00413	-0.00446	0.000167042	-0.00345
	1.28333	0.00402	-0.00466	0.00012027	-0.00367
	1.3	0.00391	-0.00478	-2.0045e-05	-0.00376
	1.31667	0.00379	-0.00485	-0.000203791	-0.0038
	1.33333	0.00366	-0.00493	-0.000350788	-0.00386
	1.35	0.00348	-0.00505	-0.000347447	-0.00405
	1.36667	0.00331	-0.00522	-0.000247222	-0.00434
	1.38333	0.00318	-0.00544	-8.68618e-05	-0.00471
	1.4	0.00311	-0.00571	8.3521e-05	-0.00509
	1.41667	0.00302	-0.00596	0.000280631	-0.00546
	1.43333	0.0029	-0.00613	0.00043765	-0.00583
	1.45	0.00276	-0.00621	0.000464377	-0.0062
	1.46667	0.00263	-0.00621	0.000340766	-0.00647
	1.48333	0.00254	-0.00622	5.01126e-05	-0.00657
	1.5	0.00245	-0.00628	-0.000310698	-0.00658
	1.51667	0.00227	-0.00637	-0.000618056	-0.00662
	1.53333	0.00202	-0.0065	-0.000825187	-0.00678
	1.55	0.00172	-0.00664	-0.000895345	-0.00703
	1.56667	0.00143	-0.00676	-0.000888663	-0.00724
	1.58333	0.00121	-0.00683	-0.000841892	-0.00736
	1.6	0.00112	-0.00683	-0.00079512	-0.0074
	1.61667	0.00112	-0.00677	-0.000768393	-0.00742
	1.63333	0.00118	-0.00674	-0.00083521	-0.00742
	1.65	0.0012	-0.00679	-0.00103	-0.00743
	1.66667	0.00118	-0.00694	-0.00141	-0.00742
	1.68333	0.00114	-0.00713	-0.0019	-0.00741
	1.7	0.00117	-0.00724	-0.00232	-0.00749
	1.71667	0.00127	-0.00727	-0.00264	-0.00766
	1.73333	0.00135	-0.00727	-0.00285	-0.00787
	1.75	0.0014	-0.00734	-0.00304	-0.00804
	1.76667	0.00141	-0.00749	-0.00315	-0.00811
	1.78333	0.00137	-0.00772	-0.00316	-0.00805
	1.8	0.00126	-0.00796	-0.00306	-0.00799
	1.81667	0.00108	-0.0082	-0.00295	-0.00803
	1.83333	0.000885323	-0.00841	-0.003	-0.00825
	1.85	0.000781757	-0.00855	-0.00321	-0.0086
	1.86667	0.000851914	-0.00857	-0.00345	-0.00892
	1.88333	0.00103	-0.00847	-0.0036	-0.00905
	1.9	0.00113	-0.00832	-0.00365	-0.00894
	1.91667	0.00105	-0.00819	-0.00366	-0.0087
	1.93333	0.000751689	-0.00818	-0.00364	-0.00849
	1.95	0.000380856	-0.00825	-0.00366	-0.00844
	1.96667	1.67042e-05	-0.0084	-0.00372	-0.0086
	1.98333	-0.000300676	-0.00854	-0.00388	-0.0089
	2	-0.000537875	-0.00859	-0.00416	-0.00924
	2.01667	-0.000711599	-0.00856	-0.00447	-0.00954
	2.03333	-0.000788438	-0.00844	-0.00473	-0.00973
	2.05	-0.000775075	-0.0083	-0.00487	-0.00979
	2.06667	-0.000718281	-0.00822	-0.00493	-0.00976
	2.08333	-0.00071494	-0.00828	-0.00496	-0.00977
	2.1	-0.000855255	-0.00852	-0.00502	-0.00987
	2.11667	-0.00115	-0.00883	-0.00506	-0.01007
	2.13333	-0.00155	-0.00905	-0.00508	-0.0103
	2.15	-0.0019	-0.0091	-0.00508	-0.01046
	2.16667	-0.00211	-0.00903	-0.00515	-0.01051
	2.18333	-0.0022	-0.00897	-0.00532	-0.01053
	2.2	-0.00227	-0.00894	-0.00555	-0.01061
	2.21667	-0.0024	-0.00893	-0.00585	-0.01083
	2.23333	-0.00261	-0.00891	-0.00618	-0.01114
	2.25	-0.00288	-0.00894	-0.0065	-0.01149
	2.26667	-0.00315	-0.00911	-0.00679	-0.01176
	2.28333	-0.00342	-0.00942	-0.00704	-0.01192
	2.3	-0.0037	-0.00976	-0.00731	-0.01197
	2.31667	-0.00399	-0.01002	-0.00763	-0.012
	2.33333	-0.00426	-0.01017	-0.00799	-0.01207
	2.35	-0.0045	-0.01027	-0.00832	-0.01221
	2.36667	-0.00471	-0.01038	-0.00855	-0.01237
	2.38333	-0.00489	-0.01048	-0.00872	-0.01258
	2.4	-0.00507	-0.01052	-0.00898	-0.01288
	2.41667	-0.00529	-0.01047	-0.00937	-0.01322
	2.43333	-0.00549	-0.01039	-0.00982	-0.01354
	2.45	-0.00565	-0.01036	-0.01021	-0.01372
	2.46667	-0.00568	-0.01037	-0.01047	-0.0138
	2.48333	-0.00566	-0.01044	-0.01066	-0.01393
	2.5	-0.00562	-0.01053	-0.01087	-0.01414
	2.51667	-0.00566	-0.01068	-0.01118	-0.01437
	2.53333	-0.00581	-0.01094	-0.01153	-0.01451
	2.55	-0.00598	-0.01131	-0.01187	-0.01452
	2.56667	-0.00615	-0.01173	-0.01213	-0.01447
	2.58333	-0.00631	-0.01211	-0.0123	-0.01445
	2.6	-0.00654	-0.01239	-0.01242	-0.01454
	2.61667	-0.00679	-0.01258	-0.01256	-0.01473
	2.63333	-0.00702	-0.0128	-0.01274	-0.01494
	2.65	-0.00715	-0.01319	-0.01296	-0.01511
	2.66667	-0.00715	-0.01374	-0.01323	-0.01519
	2.68333	-0.00705	-0.01436	-0.01348	-0.01525
	2.7	-0.00685	-0.01491	-0.01366	-0.01537
	2.71667	-0.00671	-0.0153	-0.01372	-0.01559
	2.73333	-0.00671	-0.01558	-0.01376	-0.01585
	2.75	-0.00687	-0.01579	-0.01391	-0.01607
	2.76667	-0.00708	-0.01597	-0.01422	-0.0162
	2.78333	-0.00721	-0.01611	-0.01464	-0.01629
	2.8	-0.00721	-0.0162	-0.01501	-0.01635
	2.81667	-0.00714	-0.01632	-0.01524	-0.01637
	2.83333	-0.00713	-0.0165	-0.01537	-0.01632
	2.85	-0.00721	-0.01677	-0.01555	-0.01622
	2.86667	-0.00734	-0.01709	-0.01587	-0.01608
	2.88333	-0.00746	-0.01745	-0.01633	-0.01592
	2.9	-0.00757	-0.01781	-0.01682	-0.01579
	2.91667	-0.00765	-0.01817	-0.01722	-0.01573
	2.93333	-0.00772	-0.01852	-0.01747	-0.01573
	2.95	-0.00775	-0.01888	-0.01757	-0.01577
	2.96667	-0.0077	-0.01925	-0.01757	-0.01572
	2.98333	-0.0076	-0.01966	-0.01754	-0.01554
	3	-0.00747	-0.02004	-0.01756	-0.01521
	3.01667	-0.00738	-0.02031	-0.01764	-0.01482
	3.03333	-0.00734	-0.02043	-0.0178	-0.01451
	3.05	-0.00735	-0.0205	-0.01804	-0.01433
	3.06667	-0.00737	-0.0206	-0.0184	-0.01431
	3.08333	-0.00743	-0.0208	-0.01883	-0.01434
	3.1	-0.00749	-0.02104	-0.01925	-0.01433
	3.11667	-0.00754	-0.02125	-0.01958	-0.01423
	3.13333	-0.00751	-0.02147	-0.01978	-0.01403
	3.15	-0.0074	-0.0217	-0.01989	-0.01382
	3.16667	-0.00726	-0.02191	-0.01998	-0.01366
	3.18333	-0.00722	-0.02204	-0.02005	-0.01358
	3.2	-0.00733	-0.02207	-0.0201	-0.01357
	3.21667	-0.00756	-0.02209	-0.02011	-0.0136
	3.23333	-0.00781	-0.0222	-0.0201	-0.01367
	3.25	-0.00798	-0.02247	-0.02011	-0.01371
	3.26667	-0.00809	-0.02282	-0.02017	-0.01372
	3.28333	-0.00818	-0.02317	-0.02035	-0.01362
	3.3	-0.00826	-0.02346	-0.02063	-0.01348
	3.31667	-0.00827	-0.02369	-0.02096	-0.01338
	3.33333	-0.00823	-0.02391	-0.02122	-0.01342
	3.35	-0.00821	-0.02413	-0.02138	-0.01357
	3.36667	-0.00827	-0.02436	-0.02146	-0.01373
	3.38333	-0.00846	-0.02463	-0.02148	-0.01381
	3.4	-0.00872	-0.02494	-0.02148	-0.01384
	3.41667	-0.00895	-0.02527	-0.02144	-0.01389
	3.43333	-0.00909	-0.02555	-0.0214	-0.01395
	3.45	-0.00914	-0.02578	-0.02143	-0.01396
	3.46667	-0.00918	-0.02598	-0.0216	-0.01391
	3.48333	-0.00932	-0.02621	-0.02187	-0.01386
	3.5	-0.00958	-0.02653	-0.02214	-0.01387
	3.51667	-0.00991	-0.02689	-0.0224	-0.01395
	3.53333	-0.01021	-0.02729	-0.02262	-0.01402
	3.55	-0.01046	-0.02769	-0.02283	-0.01399
	3.56667	-0.01068	-0.0281	-0.02296	-0.0139
	3.58333	-0.0109	-0.02844	-0.02294	-0.01388
	3.6	-0.01113	-0.02861	-0.02276	-0.01403
	3.61667	-0.01135	-0.02861	-0.02253	-0.01431
	3.63333	-0.01155	-0.02856	-0.02239	-0.01458
	3.65	-0.01175	-0.02862	-0.02246	-0.01475
	3.66667	-0.01195	-0.02882	-0.02274	-0.01485
	3.68333	-0.01217	-0.02908	-0.02313	-0.015
	3.7	-0.0124	-0.02926	-0.02349	-0.01529
	3.71667	-0.01262	-0.0293	-0.02374	-0.01565
	3.73333	-0.01279	-0.02924	-0.02393	-0.0159
	3.75	-0.01286	-0.02917	-0.02414	-0.01597
	3.76667	-0.01288	-0.02922	-0.02444	-0.01589
	3.78333	-0.0129	-0.02941	-0.02484	-0.01581
	3.8	-0.01302	-0.0297	-0.02523	-0.01585
	3.81667	-0.01321	-0.02997	-0.02552	-0.01607
	3.83333	-0.01341	-0.03012	-0.02569	-0.01647
	3.85	-0.01358	-0.03014	-0.02577	-0.01696
	3.86667	-0.01373	-0.0301	-0.02585	-0.01755
	3.88333	-0.01382	-0.03008	-0.02598	-0.01817
	3.9	-0.01384	-0.03011	-0.02615	-0.01875
	3.91667	-0.01373	-0.03016	-0.02638	-0.01919
	3.93333	-0.01361	-0.03021	-0.02668	-0.01942
	3.95	-0.01356	-0.0302	-0.02701	-0.01948
	3.96667	-0.01372	-0.03007	-0.02737	-0.01951
	3.98333	-0.014	-0.02978	-0.02765	-0.01958
	4	-0.01432	-0.02945	-0.02782	-0.01971
	4.01667	-0.01457	-0.02922	-0.02795	-0.01984
	4.03333	-0.01478	-0.02923	-0.02808	-0.01994
	4.05	-0.01492	-0.02944	-0.02826	-0.01999
	4.06667	-0.01494	-0.02975	-0.02848	-0.02007
	4.08333	-0.01488	-0.03007	-0.02877	-0.02019
	4.1	-0.01479	-0.03032	-0.02909	-0.02046
	4.11667	-0.01483	-0.03052	-0.02939	-0.02087
	4.13333	-0.01498	-0.03065	-0.02962	-0.02132
	4.15	-0.01523	-0.03073	-0.02982	-0.02169
	4.16667	-0.01545	-0.03071	-0.03003	-0.02191
	4.18333	-0.01565	-0.03057	-0.03031	-0.02209
	4.2	-0.01582	-0.03034	-0.03057	-0.02236
	4.21667	-0.01595	-0.0301	-0.03075	-0.02275
	4.23333	-0.01601	-0.02997	-0.03083	-0.02318
	4.25	-0.016	-0.03003	-0.03086	-0.02355
	4.26667	-0.01597	-0.03024	-0.03091	-0.02387
	4.28333	-0.01601	-0.03038	-0.03099	-0.02419
	4.3	-0.01619	-0.03026	-0.0311	-0.02458
	4.31667	-0.01653	-0.0299	-0.03116	-0.02504
	4.33333	-0.01695	-0.02945	-0.03117	-0.02552
	4.35	-0.01737	-0.02913	-0.03114	-0.02598
	4.36667	-0.01766	-0.02906	-0.03118	-0.02644
	4.38333	-0.01782	-0.02916	-0.03134	-0.0269
	4.4	-0.01792	-0.02931	-0.03165	-0.02735
	4.41667	-0.01805	-0.02937	-0.03206	-0.02775
	4.43333	-0.01826	-0.02929	-0.03249	-0.02811
	4.45	-0.01849	-0.02909	-0.03286	-0.02845
	4.46667	-0.01867	-0.02887	-0.03312	-0.02881
	4.48333	-0.01873	-0.02875	-0.03328	-0.02916
	4.5	-0.01875	-0.02876	-0.03344	-0.02951
	4.51667	-0.01876	-0.02888	-0.03365	-0.0299
	4.53333	-0.01878	-0.02899	-0.03393	-0.03038
	4.55	-0.01882	-0.02906	-0.03425	-0.03096
	4.56667	-0.01884	-0.02908	-0.03453	-0.03157
	4.58333	-0.01887	-0.02914	-0.03473	-0.03219
	4.6	-0.01891	-0.02922	-0.03483	-0.03276
	4.61667	-0.01896	-0.0293	-0.03482	-0.03331
	4.63333	-0.01898	-0.02936	-0.03476	-0.03385
	4.65	-0.01895	-0.02936	-0.03476	-0.03434
	4.66667	-0.01889	-0.02932	-0.03494	-0.03479
	4.68333	-0.01888	-0.02928	-0.03529	-0.03521
	4.7	-0.019	-0.02924	-0.03566	-0.03563
	4.71667	-0.01923	-0.02923	-0.03592	-0.03605
	4.73333	-0.01944	-0.02925	-0.03606	-0.03648
	4.75	-0.01958	-0.02927	-0.03617	-0.03691
	4.76667	-0.01962	-0.02931	-0.03638	-0.03732
	4.78333	-0.01961	-0.02936	-0.03669	-0.03767
	4.8	-0.01961	-0.02947	-0.03703	-0.03797
	4.81667	-0.01968	-0.02962	-0.03728	-0.03827
	4.83333	-0.01983	-0.02986	-0.0374	-0.0386
	4.85	-0.01999	-0.03021	-0.03741	-0.03899
	4.86667	-0.02016	-0.03066	-0.03735	-0.03945
	4.88333	-0.02029	-0.03116	-0.03731	-0.03997
	4.9	-0.02038	-0.03158	-0.03728	-0.04052
	4.91667	-0.02044	-0.03186	-0.03727	-0.0411
	4.93333	-0.02044	-0.03195	-0.0373	-0.04166
	4.95	-0.02037	-0.03193	-0.03739	-0.04219
	4.96667	-0.02027	-0.03187	-0.03754	-0.04264
	4.98333	-0.02028	-0.03185	-0.03774	-0.04302
	5	-0.02042	-0.03195	-0.03796	-0.04331
	5.01667	-0.02064	-0.03218	-0.03813	-0.04352
	5.03333	-0.02081	-0.03248	-0.03824	-0.04374
	5.05	-0.02088	-0.03279	-0.0383	-0.044
	5.06667	-0.02088	-0.03307	-0.03838	-0.04434
	5.08333	-0.02088	-0.03336	-0.03856	-0.04469
	5.1	-0.02092	-0.03377	-0.03878	-0.04501
	5.11667	-0.02094	-0.03426	-0.03902	-0.04529
	5.13333	-0.02089	-0.03476	-0.03919	-0.04557
	5.15	-0.02081	-0.03518	-0.03929	-0.04589
	5.16667	-0.02078	-0.03546	-0.03939	-0.04622
	5.18333	-0.02082	-0.03562	-0.03949	-0.04655
	5.2	-0.02084	-0.03575	-0.03961	-0.04684
	5.21667	-0.02074	-0.03592	-0.03965	-0.0471
	5.23333	-0.02053	-0.03615	-0.03957	-0.04725
	5.25	-0.02029	-0.03645	-0.0394	-0.04732
	5.26667	-0.02015	-0.03672	-0.0392	-0.04732
	5.28333	-0.02012	-0.03686	-0.03915	-0.04734
	5.3	-0.02018	-0.03685	-0.03926	-0.04741
	5.31667	-0.02024	-0.0368	-0.0395	-0.04752
	5.33333	-0.0203	-0.03688	-0.03974	-0.04771
	5.35	-0.02031	-0.03717	-0.03993	-0.04797
	5.36667	-0.02031	-0.03757	-0.04007	-0.04826
	5.38333	-0.02023	-0.03793	-0.04019	-0.04852
	5.4	-0.02008	-0.03814	-0.04026	-0.04867
	5.41667	-0.01988	-0.03818	-0.04017	-0.04879
	5.43333	-0.01971	-0.03812	-0.03996	-0.04894
	5.45	-0.01966	-0.03804	-0.03967	-0.04916
	5.46667	-0.01973	-0.03799	-0.03948	-0.04935
	5.48333	-0.01989	-0.03797	-0.03945	-0.04943
	5.5	-0.02003	-0.03804	-0.03957	-0.04944
	5.51667	-0.02003	-0.03824	-0.03976	-0.04947
	5.53333	-0.01987	-0.03854	-0.03992	-0.04965
	5.55	-0.01963	-0.03892	-0.03999	-0.0499
	5.56667	-0.01938	-0.03928	-0.03997	-0.05013
	5.58333	-0.01921	-0.0396	-0.03993	-0.05028
	5.6	-0.01912	-0.03983	-0.03992	-0.05039
	5.61667	-0.01904	-0.04	-0.03993	-0.05052
	5.63333	-0.01891	-0.04013	-0.03996	-0.05062
	5.65	-0.01873	-0.04021	-0.03996	-0.05065
	5.66667	-0.01856	-0.04022	-0.03993	-0.05061
	5.68333	-0.01845	-0.04022	-0.03993	-0.05061
	5.7	-0.01846	-0.04022	-0.04002	-0.05076
	5.71667	-0.01852	-0.04024	-0.04013	-0.051
	5.73333	-0.01863	-0.04032	-0.04019	-0.05122
	5.75	-0.01877	-0.04045	-0.04015	-0.0513
	5.76667	-0.0189	-0.04061	-0.03999	-0.05132
	5.78333	-0.01896	-0.04082	-0.03982	-0.05134
	5.8	-0.01891	-0.04101	-0.03969	-0.05142
	5.81667	-0.01878	-0.04119	-0.03967	-0.05154
	5.83333	-0.01865	-0.04136	-0.0397	-0.05165
	5.85	-0.01861	-0.0416	-0.0397	-0.05179
	5.86667	-0.01865	-0.04186	-0.03965	-0.05196
	5.88333	-0.01874	-0.04204	-0.03961	-0.05219
	5.9	-0.01883	-0.04208	-0.03964	-0.05247
	5.91667	-0.01892	-0.04204	-0.03977	-0.0528
	5.93333	-0.01903	-0.04207	-0.03992	-0.05312
	5.95	-0.01915	-0.04225	-0.04	-0.05337
	5.96667	-0.01924	-0.04256	-0.04002	-0.05361
	5.98333	-0.01928	-0.04285	-0.04009	-0.05386
	6	-0.01931	-0.04304	-0.04023	-0.05416
	6.01667	-0.01936	-0.04322	-0.04039	-0.05442
	6.03333	-0.01945	-0.04349	-0.04055	-0.05462
	6.05	-0.01953	-0.04396	-0.04068	-0.05474
	6.06667	-0.01951	-0.04448	-0.04086	-0.05483
	6.08333	-0.01937	-0.04486	-0.04106	-0.05497
	6.1	-0.01912	-0.04499	-0.0412	-0.05515
	6.11667	-0.01879	-0.04497	-0.04125	-0.05535
	6.13333	-0.01851	-0.04497	-0.0412	-0.05556
	6.15	-0.01831	-0.04516	-0.04116	-0.05572
	6.16667	-0.01831	-0.0455	-0.04115	-0.05586
	6.18333	-0.01846	-0.0459	-0.04121	-0.05604
	6.2	-0.01867	-0.04627	-0.04142	-0.05629
	6.21667	-0.01879	-0.04662	-0.04182	-0.05657
	6.23333	-0.0188	-0.04693	-0.04231	-0.05675
	6.25	-0.01876	-0.04718	-0.04271	-0.05677
	6.26667	-0.01881	-0.04742	-0.04298	-0.05661
	6.28333	-0.019	-0.04767	-0.04316	-0.05647
	6.3	-0.01929	-0.04801	-0.04337	-0.05644
	6.31667	-0.01957	-0.04844	-0.04361	-0.05655
	6.33333	-0.01971	-0.04889	-0.0438	-0.05682
	6.35	-0.01961	-0.04926	-0.0439	-0.05713
	6.36667	-0.01932	-0.04951	-0.04394	-0.05743
	6.38333	-0.01894	-0.0497	-0.04399	-0.05763
	6.4	-0.01869	-0.04984	-0.04408	-0.0577
	6.41667	-0.01869	-0.05	-0.0442	-0.05767
	6.43333	-0.01897	-0.0501	-0.04438	-0.05762
	6.45	-0.0194	-0.05013	-0.04465	-0.05764
	6.46667	-0.01977	-0.0501	-0.045	-0.05778
	6.48333	-0.01999	-0.05008	-0.04534	-0.05796
	6.5	-0.02003	-0.05011	-0.04558	-0.05817
	6.51667	-0.01995	-0.05021	-0.04573	-0.05833
	6.53333	-0.01977	-0.05037	-0.04586	-0.05843
	6.55	-0.01951	-0.05057	-0.04602	-0.05849
	6.56667	-0.01923	-0.05079	-0.04621	-0.05855
	6.58333	-0.019	-0.05101	-0.04639	-0.05867
	6.6	-0.01893	-0.0512	-0.04659	-0.05879
	6.61667	-0.01907	-0.05135	-0.04683	-0.05889
	6.63333	-0.0194	-0.05148	-0.04718	-0.05889
	6.65	-0.01979	-0.05158	-0.0477	-0.05881
	6.66667	-0.02007	-0.05165	-0.0483	-0.05873
	6.68333	-0.02007	-0.05163	-0.04886	-0.05873
	6.7	-0.01982	-0.05145	-0.04925	-0.05877
	6.71667	-0.01951	-0.05118	-0.04947	-0.05881
	6.73333	-0.0193	-0.05091	-0.04962	-0.05882
	6.75	-0.01922	-0.05074	-0.04982	-0.05878
	6.76667	-0.01918	-0.05072	-0.05007	-0.0587
	6.78333	-0.01916	-0.05078	-0.05035	-0.05864
	6.8	-0.01917	-0.05088	-0.05061	-0.0586
	6.81667	-0.01929	-0.05099	-0.05088	-0.05858
	6.83333	-0.01942	-0.05106	-0.05122	-0.0586
	6.85	-0.01945	-0.05106	-0.05161	-0.05864
	6.86667	-0.01934	-0.05097	-0.05196	-0.0587
	6.88333	-0.01916	-0.05079	-0.05221	-0.05881
	6.9	-0.01907	-0.0506	-0.05241	-0.0589
	6.91667	-0.0191	-0.05048	-0.0526	-0.05897
	6.93333	-0.01923	-0.05043	-0.05285	-0.05893
	6.95	-0.01938	-0.05047	-0.05312	-0.05885
	6.96667	-0.0195	-0.05051	-0.05335	-0.05873
	6.98333	-0.01956	-0.05049	-0.05353	-0.05863
	7	-0.01953	-0.05031	-0.05368	-0.05857
	7.01667	-0.01944	-0.05003	-0.05379	-0.05853
	7.03333	-0.01928	-0.0497	-0.05385	-0.05859
	7.05	-0.01912	-0.04945	-0.05386	-0.05869
	7.06667	-0.01902	-0.04936	-0.05387	-0.05885
	7.08333	-0.01902	-0.0494	-0.05397	-0.05898
	7.1	-0.01905	-0.04953	-0.05419	-0.05903
	7.11667	-0.01906	-0.0497	-0.05451	-0.05901
	7.13333	-0.01902	-0.04991	-0.05484	-0.05894
	7.15	-0.01903	-0.05009	-0.05509	-0.05894
	7.16667	-0.01915	-0.05018	-0.05526	-0.05907
	7.18333	-0.01939	-0.05016	-0.0554	-0.05934
	7.2	-0.01959	-0.05006	-0.05551	-0.05965
	7.21667	-0.01968	-0.04999	-0.05564	-0.0599
	7.23333	-0.01962	-0.04998	-0.05575	-0.06
	7.25	-0.01952	-0.05003	-0.05581	-0.05996
	7.26667	-0.01946	-0.05007	-0.05584	-0.05989
	7.28333	-0.01948	-0.05006	-0.05587	-0.05987
	7.3	-0.01961	-0.04998	-0.05591	-0.05992
	7.31667	-0.01983	-0.04986	-0.05601	-0.05999
	7.33333	-0.02008	-0.04976	-0.05614	-0.05995
	7.35	-0.0202	-0.04976	-0.05626	-0.05984
	7.36667	-0.02014	-0.0499	-0.05635	-0.05975
	7.38333	-0.0199	-0.05016	-0.0564	-0.05979
	7.4	-0.01956	-0.05054	-0.05648	-0.06002
	7.41667	-0.01923	-0.0509	-0.05661	-0.06041
	7.43333	-0.01898	-0.05119	-0.05683	-0.06084
	7.45	-0.01882	-0.05135	-0.05716	-0.06122
	7.46667	-0.0187	-0.05147	-0.05758	-0.06153
	7.48333	-0.0186	-0.05163	-0.05802	-0.06186
	7.5	-0.01845	-0.0519	-0.05835	-0.06224
	7.51667	-0.01828	-0.05223	-0.05848	-0.06276
	7.53333	-0.0181	-0.0525	-0.05841	-0.06335
	7.55	-0.01794	-0.05265	-0.05827	-0.06395
	7.56667	-0.01778	-0.05275	-0.05821	-0.06445
	7.58333	-0.01763	-0.05288	-0.05828	-0.06484
	7.6	-0.01748	-0.05309	-0.05846	-0.06509
	7.61667	-0.01731	-0.05331	-0.05864	-0.06519
	7.63333	-0.01705	-0.05349	-0.05878	-0.06524
	7.65	-0.01665	-0.0536	-0.05889	-0.06531
	7.66667	-0.01616	-0.05375	-0.05897	-0.06548
	7.68333	-0.0157	-0.05396	-0.05906	-0.06576
	7.7	-0.0154	-0.0542	-0.05916	-0.06615
	7.71667	-0.01528	-0.05445	-0.05922	-0.06662
	7.73333	-0.0153	-0.05469	-0.05923	-0.06714
	7.75	-0.01531	-0.05497	-0.05925	-0.06774
	7.76667	-0.01533	-0.05524	-0.05936	-0.06838
	7.78333	-0.01533	-0.05546	-0.05959	-0.06902
	7.8	-0.01533	-0.05557	-0.05987	-0.06957
	7.81667	-0.01527	-0.05559	-0.06013	-0.07001
	7.83333	-0.01513	-0.05559	-0.06031	-0.07035
	7.85	-0.01496	-0.05566	-0.06048	-0.07062
	7.86667	-0.01482	-0.05576	-0.0607	-0.07083
	7.88333	-0.01475	-0.05582	-0.06099	-0.07103
	7.9	-0.0147	-0.05578	-0.0613	-0.07122
	7.91667	-0.01463	-0.05566	-0.06162	-0.07144
	7.93333	-0.01454	-0.05554	-0.06195	-0.07174
	7.95	-0.01449	-0.05558	-0.06227	-0.07211
	7.96667	-0.01445	-0.05576	-0.06259	-0.07249
	7.98333	-0.01436	-0.056	-0.06284	-0.07278
	8	-0.01415	-0.05613	-0.06303	-0.07306
	8.01667	-0.01389	-0.05611	-0.06314	-0.07337
	8.03333	-0.01365	-0.05596	-0.06318	-0.07384
	8.05	-0.01342	-0.0558	-0.06314	-0.07441
	8.06667	-0.01316	-0.05566	-0.06318	-0.07499
	8.08333	-0.01285	-0.05549	-0.06335	-0.07546
	8.1	-0.01256	-0.05528	-0.06368	-0.07582
	8.11667	-0.01239	-0.0551	-0.06405	-0.07615
	8.13333	-0.01232	-0.05504	-0.06436	-0.07644
	8.15	-0.01228	-0.05514	-0.06455	-0.07667
	8.16667	-0.01219	-0.05532	-0.06466	-0.07681
	8.18333	-0.01201	-0.05548	-0.06479	-0.07688
	8.2	-0.0118	-0.0556	-0.06497	-0.07697
	8.21667	-0.01159	-0.05566	-0.06525	-0.07712
	8.23333	-0.01141	-0.05568	-0.06556	-0.07735
	8.25	-0.01123	-0.05563	-0.06587	-0.07759
	8.26667	-0.01104	-0.05552	-0.06605	-0.07786
	8.28333	-0.01079	-0.05536	-0.06609	-0.07822
	8.3	-0.0106	-0.05521	-0.06609	-0.07865
	8.31667	-0.01056	-0.05509	-0.0662	-0.07908
	8.33333	-0.01066	-0.05502	-0.06648	-0.07946
	8.35	-0.01085	-0.05504	-0.06686	-0.07978
	8.36667	-0.01095	-0.05515	-0.06716	-0.08006
	8.38333	-0.01088	-0.05529	-0.06732	-0.08027
	8.4	-0.01071	-0.05539	-0.0674	-0.08035
	8.41667	-0.01056	-0.05542	-0.06747	-0.08035
	8.43333	-0.01047	-0.05543	-0.06752	-0.08036
	8.45	-0.01041	-0.0555	-0.06746	-0.08052
	8.46667	-0.01036	-0.0556	-0.06738	-0.08076
	8.48333	-0.01027	-0.0557	-0.06735	-0.08103
	8.5	-0.01018	-0.05573	-0.06744	-0.08125
	8.51667	-0.01008	-0.05573	-0.06761	-0.08138
	8.53333	-0.00998	-0.0557	-0.06776	-0.08148
	8.55	-0.00992	-0.05566	-0.06782	-0.08154
	8.56667	-0.00994	-0.05567	-0.06782	-0.08163
	8.58333	-0.01007	-0.05577	-0.06786	-0.08173
	8.6	-0.01025	-0.05599	-0.06791	-0.08185
	8.61667	-0.01041	-0.05628	-0.06798	-0.08196
	8.63333	-0.01051	-0.05656	-0.06799	-0.08209
	8.65	-0.0106	-0.05671	-0.068	-0.08221
	8.66667	-0.01075	-0.0567	-0.06804	-0.08227
	8.68333	-0.01093	-0.05654	-0.06808	-0.08223
	8.7	-0.01108	-0.05632	-0.06811	-0.08216
	8.71667	-0.01113	-0.05615	-0.06815	-0.08221
	8.73333	-0.01107	-0.05612	-0.06823	-0.08244
	8.75	-0.01094	-0.0562	-0.06835	-0.08277
	8.76667	-0.01086	-0.05627	-0.0685	-0.08307
	8.78333	-0.0109	-0.05626	-0.06862	-0.0832
	8.8	-0.01105	-0.05616	-0.06868	-0.0832
	8.81667	-0.01124	-0.05608	-0.0687	-0.08316
	8.83333	-0.01138	-0.05614	-0.06872	-0.08328
	8.85	-0.01143	-0.05637	-0.06875	-0.08362
	8.86667	-0.01141	-0.05674	-0.06875	-0.08412
	8.88333	-0.01141	-0.05716	-0.06869	-0.08462
	8.9	-0.01149	-0.05755	-0.06858	-0.08504
	8.91667	-0.01164	-0.05782	-0.06853	-0.08532
	8.93333	-0.01186	-0.05794	-0.06864	-0.08548
	8.95	-0.01208	-0.05797	-0.0689	-0.08559
	8.96667	-0.01231	-0.05799	-0.06919	-0.0857
	8.98333	-0.01259	-0.05809	-0.06941	-0.08589
	9	-0.01288	-0.05832	-0.0695	-0.08623
	9.01667	-0.01311	-0.05868	-0.0695	-0.08667
	9.03333	-0.01321	-0.05905	-0.06944	-0.08712
	9.05	-0.01316	-0.05936	-0.06939	-0.08749
	9.06667	-0.01305	-0.05953	-0.06936	-0.0878
	9.08333	-0.01296	-0.05957	-0.06944	-0.0881
	9.1	-0.01298	-0.05959	-0.06959	-0.08839
	9.11667	-0.01312	-0.05973	-0.0698	-0.08862
	9.13333	-0.01332	-0.06007	-0.07005	-0.08878
	9.15	-0.01358	-0.06055	-0.07029	-0.08886
	9.16667	-0.01378	-0.06106	-0.07049	-0.08887
	9.18333	-0.01389	-0.0615	-0.07056	-0.08889
	9.2	-0.01386	-0.06177	-0.07055	-0.08899
	9.21667	-0.01366	-0.06187	-0.07053	-0.08921
	9.23333	-0.01338	-0.06185	-0.07056	-0.08954
	9.25	-0.01312	-0.06189	-0.07067	-0.08991
	9.26667	-0.01301	-0.06209	-0.07079	-0.09024
	9.28333	-0.01305	-0.06251	-0.07096	-0.09047
	9.3	-0.01318	-0.063	-0.07115	-0.09068
	9.31667	-0.01319	-0.0634	-0.07139	-0.09087
	9.33333	-0.01309	-0.06365	-0.07168	-0.09115
	9.35	-0.01291	-0.0638	-0.07205	-0.09148
	9.36667	-0.01277	-0.06398	-0.07246	-0.09186
	9.38333	-0.01273	-0.0642	-0.0729	-0.09217
	9.4	-0.01272	-0.06443	-0.07328	-0.09244
	9.41667	-0.01266	-0.06463	-0.07353	-0.09267
	9.43333	-0.01247	-0.06483	-0.07365	-0.0929
	9.45	-0.01222	-0.06501	-0.07369	-0.09315
	9.46667	-0.01197	-0.06517	-0.07375	-0.09341
	9.48333	-0.01182	-0.06521	-0.07387	-0.09374
	9.5	-0.01182	-0.06523	-0.074	-0.09418
	9.51667	-0.01194	-0.06532	-0.07408	-0.09473
	9.53333	-0.01202	-0.06556	-0.0741	-0.09527
	9.55	-0.01202	-0.06586	-0.07411	-0.0957
	9.56667	-0.0119	-0.06612	-0.07412	-0.09598
	9.58333	-0.01174	-0.0662	-0.07415	-0.0962
	9.6	-0.01158	-0.0662	-0.07423	-0.09647
	9.61667	-0.01141	-0.06628	-0.07436	-0.09687
	9.63333	-0.01123	-0.06645	-0.07451	-0.09732
	9.65	-0.01107	-0.06669	-0.07476	-0.09776
	9.66667	-0.01101	-0.06683	-0.0751	-0.09818
	9.68333	-0.01103	-0.0669	-0.07549	-0.09866
	9.7	-0.01108	-0.06695	-0.07591	-0.09927
	9.71667	-0.01114	-0.06709	-0.07629	-0.09997
	9.73333	-0.01119	-0.0673	-0.07657	-0.10067
	9.75	-0.01117	-0.06752	-0.07672	-0.10127
	9.76667	-0.0111	-0.06767	-0.07673	-0.10174
	9.78333	-0.01103	-0.06778	-0.07664	-0.10202
	9.8	-0.01102	-0.0679	-0.07655	-0.10225
	9.81667	-0.01109	-0.06801	-0.07658	-0.10256
	9.83333	-0.0112	-0.06815	-0.07678	-0.10306
	9.85	-0.0113	-0.06833	-0.07708	-0.10369
	9.86667	-0.01128	-0.06853	-0.07732	-0.10432
	9.88333	-0.01117	-0.06868	-0.07743	-0.10487
	9.9	-0.01095	-0.0687	-0.07747	-0.1053
	9.91667	-0.01069	-0.06853	-0.07751	-0.10564
	9.93333	-0.01047	-0.06826	-0.07763	-0.10591
	9.95	-0.01039	-0.06805	-0.07779	-0.10622
	9.96667	-0.01048	-0.06804	-0.07796	-0.10658
	9.98333	-0.01059	-0.06821	-0.07808	-0.10702
	10	-0.01065	-0.06847	-0.07821	-0.10747
	10.0167	-0.0106	-0.06864	-0.07833	-0.10792
	10.0333	-0.01049	-0.06867	-0.07847	-0.10843
	10.05	-0.0104	-0.06857	-0.0786	-0.10902
	10.0667	-0.01035	-0.06849	-0.07872	-0.10962
	10.0833	-0.0103	-0.06854	-0.07883	-0.11009
	10.1	-0.01025	-0.06871	-0.07889	-0.1104
	10.1167	-0.01019	-0.06892	-0.07893	-0.11066
	10.1333	-0.01013	-0.0691	-0.07901	-0.11097
	10.15	-0.01007	-0.06919	-0.07921	-0.11129
	10.1667	-0.01001	-0.06923	-0.0795	-0.11153
	10.1833	-0.00998	-0.06922	-0.07976	-0.11165
	10.2	-0.00996	-0.06919	-0.07992	-0.11171
	10.2167	-0.00995	-0.06904	-0.08	-0.11178
	10.2333	-0.0099	-0.06885	-0.08006	-0.1119
	10.25	-0.00982	-0.06867	-0.08013	-0.11204
	10.2667	-0.00979	-0.06859	-0.08017	-0.11224
	10.2833	-0.00984	-0.06857	-0.08013	-0.11249
	10.3	-0.00994	-0.06852	-0.08005	-0.11278
	10.3167	-0.01	-0.06842	-0.08002	-0.11308
	10.3333	-0.01	-0.06826	-0.08011	-0.11331
	10.35	-0.00999	-0.06813	-0.08029	-0.11343
	10.3667	-0.01004	-0.06805	-0.08047	-0.1135
	10.3833	-0.01011	-0.06801	-0.08065	-0.11353
	10.4	-0.01013	-0.06789	-0.08084	-0.11357
	10.4167	-0.01007	-0.06771	-0.08106	-0.11367
	10.4333	-0.01	-0.06752	-0.08128	-0.11386
	10.45	-0.01006	-0.06747	-0.08143	-0.11414
	10.4667	-0.01028	-0.06756	-0.08148	-0.11448
	10.4833	-0.01056	-0.06772	-0.08144	-0.11474
	10.5	-0.01074	-0.06783	-0.08139	-0.11485
	10.5167	-0.01076	-0.06784	-0.08139	-0.11479
	10.5333	-0.01066	-0.06777	-0.08149	-0.11462
	10.55	-0.01052	-0.06769	-0.08171	-0.11449
	10.5667	-0.01044	-0.06758	-0.08202	-0.11447
	10.5833	-0.01047	-0.06743	-0.08237	-0.11461
	10.6	-0.01057	-0.06735	-0.08269	-0.11475
	10.6167	-0.01069	-0.06745	-0.08302	-0.11481
	10.6333	-0.01075	-0.06774	-0.08334	-0.11472
	10.65	-0.01075	-0.06806	-0.08368	-0.11459
	10.6667	-0.0107	-0.06822	-0.08401	-0.11453
	10.6833	-0.01066	-0.06817	-0.08428	-0.11455
	10.7	-0.01067	-0.06803	-0.08447	-0.11454
	10.7167	-0.01077	-0.06794	-0.08459	-0.11441
	10.7333	-0.01097	-0.06796	-0.08466	-0.11418
	10.75	-0.01119	-0.06805	-0.08475	-0.11393
	10.7667	-0.01136	-0.06812	-0.08491	-0.11375
	10.7833	-0.01139	-0.06808	-0.08512	-0.11367
	10.8	-0.01129	-0.06788	-0.08532	-0.11368
	10.8167	-0.01115	-0.06753	-0.08544	-0.11374
	10.8333	-0.01102	-0.06717	-0.08553	-0.11384
	10.85	-0.01093	-0.06692	-0.08562	-0.11392
	10.8667	-0.0109	-0.06695	-0.08584	-0.11396
	10.8833	-0.011	-0.06725	-0.0862	-0.11391
	10.9	-0.01124	-0.0677	-0.08666	-0.11385
	10.9167	-0.0115	-0.06812	-0.0871	-0.11382
	10.9333	-0.01166	-0.06835	-0.0874	-0.11385
	10.95	-0.01165	-0.06839	-0.08758	-0.11394
	10.9667	-0.01153	-0.06832	-0.08767	-0.11403
	10.9833	-0.01144	-0.06817	-0.08779	-0.11413
	11	-0.01149	-0.06799	-0.08801	-0.11416
	11.0167	-0.01164	-0.06775	-0.08832	-0.11421
	11.0333	-0.01182	-0.06754	-0.08865	-0.11427
	11.05	-0.01193	-0.06744	-0.08897	-0.11439
	11.0667	-0.01196	-0.06747	-0.08919	-0.11462
	11.0833	-0.01196	-0.06755	-0.08934	-0.11491
	11.1	-0.012	-0.06759	-0.08941	-0.11521
	11.1167	-0.01205	-0.06756	-0.08943	-0.11543
	11.1333	-0.01211	-0.06757	-0.08943	-0.11555
	11.15	-0.0121	-0.06772	-0.08943	-0.11556
	11.1667	-0.01204	-0.068	-0.08946	-0.11557
	11.1833	-0.01194	-0.06829	-0.08958	-0.11568
	11.2	-0.01185	-0.06847	-0.0898	-0.11594
	11.2167	-0.01178	-0.06848	-0.09008	-0.11628
	11.2333	-0.0118	-0.0684	-0.09035	-0.11661
	11.25	-0.01193	-0.06827	-0.09056	-0.11687
	11.2667	-0.01215	-0.06814	-0.09065	-0.11708
	11.2833	-0.01239	-0.06806	-0.0907	-0.1173
	11.3	-0.01257	-0.06806	-0.09079	-0.11752
	11.3167	-0.01266	-0.06819	-0.09099	-0.1177
	11.3333	-0.01262	-0.06837	-0.09124	-0.11778
	11.35	-0.01253	-0.0685	-0.09148	-0.11783
	11.3667	-0.01247	-0.06849	-0.09162	-0.11791
	11.3833	-0.01246	-0.06834	-0.09169	-0.11802
	11.4	-0.01249	-0.06809	-0.09171	-0.11812
	11.4167	-0.01253	-0.06784	-0.09171	-0.11813
	11.4333	-0.01257	-0.0677	-0.09175	-0.11808
	11.45	-0.01259	-0.06768	-0.09177	-0.11809
	11.4667	-0.01259	-0.0678	-0.09181	-0.11828
	11.4833	-0.01259	-0.0679	-0.09184	-0.1186
	11.5	-0.01256	-0.06791	-0.09191	-0.11899
	11.5167	-0.01254	-0.06782	-0.09207	-0.11936
	11.5333	-0.01251	-0.06773	-0.09233	-0.11973
	11.55	-0.01241	-0.06774	-0.09261	-0.12012
	11.5667	-0.01225	-0.06785	-0.09284	-0.12046
	11.5833	-0.01208	-0.06798	-0.09299	-0.12074
	11.6	-0.01204	-0.06808	-0.0931	-0.12092
	11.6167	-0.01222	-0.06815	-0.09325	-0.12112
	11.6333	-0.01257	-0.0682	-0.09342	-0.12139
	11.65	-0.01295	-0.06824	-0.09364	-0.12169
	11.6667	-0.01318	-0.06822	-0.09387	-0.12199
	11.6833	-0.01312	-0.06808	-0.09411	-0.12227
	11.7	-0.0129	-0.06783	-0.09433	-0.1226
	11.7167	-0.01269	-0.06754	-0.09452	-0.12297
	11.7333	-0.01267	-0.0673	-0.09475	-0.12336
	11.75	-0.01288	-0.06725	-0.09507	-0.12369
	11.7667	-0.01321	-0.06732	-0.09548	-0.12401
	11.7833	-0.0135	-0.06743	-0.09592	-0.12441
	11.8	-0.01363	-0.06743	-0.0963	-0.12494
	11.8167	-0.01361	-0.06725	-0.09661	-0.12557
	11.8333	-0.01355	-0.067	-0.09689	-0.1261
	11.85	-0.01353	-0.06684	-0.0972	-0.12647
	11.8667	-0.0135	-0.06686	-0.0976	-0.12666
	11.8833	-0.01352	-0.06695	-0.09805	-0.1268
	11.9	-0.01354	-0.06703	-0.09851	-0.12702
	11.9167	-0.01359	-0.06706	-0.09887	-0.12735
	11.9333	-0.0136	-0.06712	-0.09918	-0.12781
	11.95	-0.01355	-0.06728	-0.09945	-0.12832
	11.9667	-0.01348	-0.06754	-0.09979	-0.12884
	11.9833	-0.01349	-0.06778	-0.10019	-0.12928
	12	-0.01365	-0.06791	-0.10059	-0.12966
	12.0167	-0.01388	-0.0679	-0.10098	-0.13004
	12.0333	-0.01403	-0.06784	-0.1014	-0.13048
	12.05	-0.01402	-0.06784	-0.10193	-0.13097
	12.0667	-0.01389	-0.06798	-0.10253	-0.13151
	12.0833	-0.0138	-0.06819	-0.1031	-0.13205
	12.1	-0.01386	-0.06833	-0.10355	-0.13253
	12.1167	-0.01404	-0.06829	-0.10392	-0.13294
	12.1333	-0.01425	-0.06813	-0.10422	-0.13324
	12.15	-0.0144	-0.06796	-0.10456	-0.1335
	12.1667	-0.01447	-0.06789	-0.10492	-0.13374
	12.1833	-0.01447	-0.06795	-0.10521	-0.13402
	12.2	-0.0145	-0.06805	-0.1054	-0.13438
	12.2167	-0.01446	-0.06809	-0.10549	-0.13478
	12.2333	-0.01433	-0.06806	-0.10557	-0.13522
	12.25	-0.01403	-0.06802	-0.10573	-0.13561
	12.2667	-0.01364	-0.06805	-0.10599	-0.13595
	12.2833	-0.0133	-0.06819	-0.10632	-0.13623
	12.3	-0.01308	-0.06836	-0.10661	-0.13651
	12.3167	-0.013	-0.06846	-0.10674	-0.13683
	12.3333	-0.01296	-0.06849	-0.10671	-0.13715
	12.35	-0.013	-0.06857	-0.10663	-0.13738
	12.3667	-0.01304	-0.06878	-0.10668	-0.13749
	12.3833	-0.01306	-0.06911	-0.10694	-0.13753
	12.4	-0.013	-0.06939	-0.10736	-0.13763
	12.4167	-0.01281	-0.06946	-0.10779	-0.1378
	12.4333	-0.01256	-0.06933	-0.10807	-0.138
	12.45	-0.01241	-0.06914	-0.10815	-0.13818
	12.4667	-0.0124	-0.06906	-0.10817	-0.13837
	12.4833	-0.01244	-0.0691	-0.10819	-0.1386
	12.5	-0.01239	-0.06924	-0.1083	-0.13889
	12.5167	-0.01226	-0.06931	-0.10837	-0.13914
	12.5333	-0.01216	-0.06932	-0.10838	-0.13933
	12.55	-0.01223	-0.06932	-0.10832	-0.1395
	12.5667	-0.01247	-0.06934	-0.10836	-0.1397
	12.5833	-0.01268	-0.0694	-0.10864	-0.13996
	12.6	-0.01271	-0.0695	-0.1091	-0.14023
	12.6167	-0.01253	-0.06964	-0.10955	-0.14047
	12.6333	-0.01227	-0.06983	-0.10976	-0.14074
	12.65	-0.01204	-0.07003	-0.1097	-0.14111
	12.6667	-0.01185	-0.0702	-0.10953	-0.14159
	12.6833	-0.01167	-0.07029	-0.10942	-0.14209
	12.7	-0.01145	-0.07035	-0.10943	-0.14247
	12.7167	-0.01125	-0.07039	-0.1095	-0.14272
	12.7333	-0.01111	-0.07049	-0.10955	-0.14284
	12.75	-0.01106	-0.07066	-0.10951	-0.14289
	12.7667	-0.01105	-0.07092	-0.10939	-0.14286
	12.7833	-0.01102	-0.07121	-0.1092	-0.14278
	12.8	-0.01093	-0.07145	-0.10892	-0.14272
	12.8167	-0.01079	-0.07159	-0.10855	-0.14281
	12.8333	-0.01068	-0.07166	-0.10806	-0.14311
	12.85	-0.01061	-0.07173	-0.10748	-0.14354
	12.8667	-0.01057	-0.07185	-0.10692	-0.14388
	12.8833	-0.01048	-0.072	-0.10643	-0.14404
	12.9	-0.01035	-0.07212	-0.10604	-0.14409
	12.9167	-0.01021	-0.07219	-0.10563	-0.14425
	12.9333	-0.01006	-0.07222	-0.10514	-0.14461
	12.95	-0.00991	-0.07229	-0.10447	-0.14507
	12.9667	-0.00973	-0.07247	-0.10354	-0.1454
	12.9833	-0.0095	-0.07275	-0.1023	-0.1455
	13	-0.00922	-0.07305	-0.10073	-0.14541
	13.0167	-0.0089	-0.07329	-0.09893	-0.14531
	13.0333	-0.00853	-0.07342	-0.09705	-0.14532
	13.05	-0.00811	-0.07347	-0.09517	-0.14539
	13.0667	-0.00767	-0.07347	-0.09321	-0.14543
	13.0833	-0.0072	-0.07347	-0.09102	-0.14535
	13.1	-0.00669	-0.07352	-0.08848	-0.14516
	13.1167	-0.0061	-0.07364	-0.0855	-0.14491
	13.1333	-0.00546	-0.07383	-0.08208	-0.14466
	13.15	-0.00473	-0.07402	-0.07824	-0.14447
	13.1667	-0.00395	-0.0742	-0.07399	-0.14435
	13.1833	-0.00316	-0.07437	-0.0694	-0.14426
	13.2	-0.00236	-0.07456	-0.06447	-0.14414
	13.2167	-0.00157	-0.07478	-0.05914	-0.14394
	13.2333	-0.000668168	-0.07495	-0.05327	-0.14371
	13.25	0.000430968	-0.07501	-0.04675	-0.14346
	13.2667	0.0018	-0.07497	-0.03951	-0.14322
	13.2833	0.00339	-0.07488	-0.03161	-0.14293
	13.3	0.00511	-0.07474	-0.02309	-0.14256
	13.3167	0.00688	-0.0745	-0.014	-0.14202
	13.3333	0.00872	-0.07417	-0.00428	-0.14131
	13.35	0.01073	-0.07376	0.00615	-0.14044
	13.3667	0.01302	-0.07337	0.01738	-0.13946
	13.3833	0.01554	-0.07301	0.02948	-0.13842
	13.4	0.01829	-0.07269	0.04247	-0.13733
	13.4167	0.02121	-0.0723	0.05634	-0.13618
	13.4333	0.02439	-0.07178	0.07108	-0.13493
	13.45	0.02783	-0.07115	0.08667	-0.13349
	13.4667	0.0316	-0.07044	0.10317	-0.13176
	13.4833	0.03568	-0.06967	0.12058	-0.1297
	13.5	0.04013	-0.06878	0.13893	-0.12736
	13.5167	0.04496	-0.06776	0.1582	-0.12481
	13.5333	0.05018	-0.06663	0.17836	-0.12208
	13.55	0.0558	-0.06542	0.19939	-0.11909
	13.5667	0.06182	-0.06411	0.22132	-0.11572
	13.5833	0.06833	-0.06268	0.24415	-0.11188
	13.6	0.07535	-0.06111	0.26787	-0.10757
	13.6167	0.08288	-0.05939	0.29244	-0.10286
	13.6333	0.09078	-0.05746	0.31781	-0.09775
	13.65	0.09903	-0.05526	0.34394	-0.09224
	13.6667	0.10773	-0.05277	0.37084	-0.08621
	13.6833	0.11702	-0.05007	0.39857	-0.0796
	13.7	0.12702	-0.04727	0.42718	-0.07244
	13.7167	0.13764	-0.04435	0.4566	-0.06478
	13.7333	0.14882	-0.04122	0.48673	-0.05663
	13.75	0.16048	-0.03788	0.5175	-0.04797
	13.7667	0.17265	-0.03431	0.5489	-0.03873
	13.7833	0.18533	-0.03046	0.58095	-0.02888
	13.8	0.19861	-0.02633	0.61367	-0.01844
	13.8167	0.21255	-0.0219	0.64703	-0.00737
	13.8333	0.22721	-0.01729	0.68094	0.00437
	13.85	0.24256	-0.01252	0.71536	0.01677
	13.8667	0.25844	-0.0075	0.75022	0.02983
	13.8833	0.27482	-0.00202	0.78554	0.04345
	13.9	0.29175	0.004	0.82131	0.0577
	13.9167	0.3094	0.0105	0.85762	0.07269
	13.9333	0.32787	0.01739	0.89452	0.0885
	13.95	0.34712	0.02463	0.93202	0.10513
	13.9667	0.36703	0.03216	0.9701	0.12245
	13.9833	0.38753	0.03997	1.00871	0.14035
	14	0.40861	0.04797	1.04784	0.15875
	14.0167	0.43031	0.05624	1.08742	0.17773
	14.0333	0.45265	0.06491	1.12744	0.1974
	14.05	0.47559	0.07414	1.16786	0.21785
	14.0667	0.4991	0.08395	1.20875	0.23911
	14.0833	0.52317	0.09421	1.25016	0.26109
	14.1	0.54781	0.10485	1.29214	0.28368
	14.1167	0.5731	0.11587	1.33467	0.30683
	14.1333	0.59908	0.12732	1.37776	0.33055
	14.15	0.62583	0.13925	1.42142	0.35493
	14.1667	0.65334	0.15165	1.46567	0.38007
	14.1833	0.68161	0.16445	1.5105	0.40597
	14.2	0.71064	0.17765	1.55587	0.43263
	14.2167	0.74043	0.19127	1.60175	0.46003
	14.2333	0.77097	0.20537	1.64818	0.48811
	14.25	0.80218	0.22001	1.69519	0.51689
	14.2667	0.83411	0.2352	1.74279	0.54638
	14.2833	0.86678	0.25096	1.79095	0.5766
	14.3	0.90028	0.26722	1.8396	0.60751
	14.3167	0.93456	0.28397	1.88873	0.63915
	14.3333	0.96955	0.30118	1.93833	0.6715
	14.35	1.0051	0.31888	1.98845	0.70459
	14.3667	1.04119	0.33714	2.03911	0.73838
	14.3833	1.07784	0.35593	2.09031	0.77284
	14.4	1.11518	0.37524	2.14203	0.80795
	14.4167	1.15325	0.39503	2.19427	0.84374
	14.4333	1.19208	0.41543	2.24705	0.88029
	14.45	1.23162	0.43648	2.30035	0.91756
	14.4667	1.27187	0.4581	2.35411	0.9555
	14.4833	1.31289	0.48011	2.40827	0.99408
	14.5	1.35475	0.5024	2.46272	1.03337
	14.5167	1.39743	0.52505	2.5175	1.07346
	14.5333	1.4408	0.54819	2.57257	1.11431
	14.55	1.48468	0.57193	2.62792	1.15576
	14.5667	1.529	0.59625	2.68352	1.19769
	14.5833	1.57379	0.6211	2.73934	1.24006
	14.6	1.61914	0.6465	2.79541	1.28297
	14.6167	1.66513	0.67252	2.85173	1.32648
	14.6333	1.71177	0.69914	2.90829	1.37056
	14.65	1.75903	0.72627	2.96497	1.41509
	14.6667	1.80685	0.75382	3.0217	1.46006
	14.6833	1.85524	0.78182	3.0784	1.50549
	14.7	1.90417	0.81028	3.13509	1.55138
	14.7167	1.95362	0.83928	3.19186	1.59768
	14.7333	2.00356	0.86884	3.24875	1.64437
	14.75	2.05389	0.89895	3.30567	1.69139
	14.7667	2.10456	0.92951	3.36253	1.73875
	14.7833	2.15551	0.96039	3.41931	1.78644
	14.8	2.20683	0.99154	3.47606	1.83441
	14.8167	2.2586	1.02293	3.53292	1.88275
	14.8333	2.31087	1.05468	3.58989	1.93155
	14.85	2.36356	1.08694	3.64678	1.98082
	14.8667	2.4165	1.11975	3.70341	2.03045
	14.8833	2.46954	1.15301	3.75966	2.08023
	14.9	2.52265	1.18658	3.81561	2.1301
	14.9167	2.57606	1.22032	3.8714	2.18008
	14.9333	2.62983	1.25422	3.9271	2.23031
	14.95	2.68394	1.28839	3.98261	2.28084
	14.9667	2.73826	1.32291	4.03792	2.33163
	14.9833	2.79265	1.35782	4.09297	2.38254
	15	2.84708	1.3931	4.14777	2.43349
	15.0167	2.90161	1.42865	4.20227	2.48445
	15.0333	2.95624	1.46438	4.25648	2.53543
	15.05	3.01101	1.50024	4.31037	2.5865
	15.0667	3.06589	1.53624	4.3639	2.63773
	15.0833	3.12088	1.57247	4.41698	2.68907
	15.1	3.17589	1.60898	4.46955	2.74048
	15.1167	3.23089	1.64575	4.52164	2.79187
	15.1333	3.28584	1.68272	4.57332	2.84325
	15.15	3.34072	1.71982	4.62463	2.89456
	15.1667	3.39553	1.75703	4.67553	2.94581
	15.1833	3.45034	1.79432	4.72606	2.99699
	15.2	3.5052	1.83173	4.77625	3.04805
	15.2167	3.56011	1.86926	4.82613	3.099
	15.2333	3.61496	1.90683	4.87561	3.14979
	15.25	3.66962	1.94443	4.92453	3.20045
	15.2667	3.72399	1.98207	4.97285	3.25101
	15.2833	3.77814	2.01981	5.02063	3.30153
	15.3	3.83216	2.05768	5.06801	3.35197
	15.3167	3.8861	2.09564	5.11501	3.40225
	15.3333	3.93991	2.13365	5.16162	3.45228
	15.35	3.99353	2.17157	5.20775	3.50205
	15.3667	4.04688	2.20935	5.25335	3.55157
	15.3833	4.09998	2.24704	5.29837	3.6009
	15.4	4.15285	2.28469	5.34281	3.65008
	15.4167	4.20547	2.3224	5.38672	3.69918
	15.4333	4.25781	2.36012	5.43004	3.74818
	15.45	4.30989	2.39779	5.4728	3.79703
	15.4667	4.3617	2.43526	5.51497	3.84561
	15.4833	4.4133	2.47247	5.5565	3.89383
	15.5	4.4647	2.50943	5.59742	3.94162
	15.5167	4.51589	2.54622	5.63782	3.98897
	15.5333	4.56677	2.58296	5.67779	4.03592
	15.55	4.61725	2.61969	5.71729	4.08251
	15.5667	4.66724	2.65638	5.7562	4.12881
	15.5833	4.71672	2.69301	5.79437	4.17481
	15.6	4.76566	2.72951	5.83182	4.22043
	15.6167	4.81412	2.7658	5.86865	4.26563
	15.6333	4.86213	2.80181	5.90491	4.31041
	15.65	4.90979	2.83756	5.94058	4.35478
	15.6667	4.95716	2.87318	5.97564	4.39879
	15.6833	5.00422	2.90875	6.01011	4.44243
	15.7	5.05091	2.94423	6.04395	4.48568
	15.7167	5.0971	2.97945	6.07711	4.52849
	15.7333	5.14274	3.01423	6.10957	4.57083
	15.75	5.18784	3.04857	6.14138	4.6126
	15.7667	5.23251	3.08252	6.1726	4.65385
	15.7833	5.2768	3.11627	6.20324	4.69469
	15.8	5.32071	3.14988	6.23326	4.73518
	15.8167	5.36415	3.18336	6.26264	4.77525
	15.8333	5.40703	3.21667	6.29138	4.81479
	15.85	5.44931	3.24966	6.31949	4.8538
	15.8667	5.49102	3.28224	6.34694	4.89236
	15.8833	5.53226	3.31435	6.37371	4.93048
	15.9	5.57298	3.34605	6.39975	4.96811
	15.9167	5.6131	3.37741	6.42511	5.00514
	15.9333	5.65257	3.40841	6.44982	5.04149
	15.95	5.69135	3.43903	6.47387	5.07721
	15.9667	5.72947	3.46916	6.49723	5.11237
	15.9833	5.76698	3.4989	6.51987	5.14704
	16	5.80393	3.52839	6.54181	5.18125
	16.0167	5.84034	3.55766	6.56303	5.21493
	16.0333	5.87626	3.58663	6.58365	5.24801
	16.05	5.9117	3.61514	6.6037	5.28038
	16.0667	5.94654	3.64317	6.62321	5.31202
	16.0833	5.9807	3.67077	6.64206	5.34299
	16.1	6.01403	3.69803	6.66018	5.37339
	16.1167	6.04664	3.72488	6.67756	5.4033
	16.1333	6.07857	3.75121	6.69427	5.43268
	16.15	6.10989	3.77697	6.71035	5.46151
	16.1667	6.14058	3.80212	6.72576	5.48972
	16.1833	6.17061	3.82679	6.74038	5.51729
	16.2	6.20001	3.85107	6.75418	5.54423
	16.2167	6.22883	3.87504	6.76728	5.57056
	16.2333	6.2571	3.89866	6.77982	5.59629
	16.25	6.28476	3.92179	6.79181	5.62138
	16.2667	6.31169	3.94434	6.80315	5.64581
	16.2833	6.33786	3.96637	6.81372	5.6696
	16.3	6.36329	3.98802	6.82351	5.6928
	16.3167	6.38807	4.00937	6.83263	5.71541
	16.3333	6.41228	4.03041	6.84124	5.7374
	16.35	6.43581	4.05097	6.84934	5.75871
	16.3667	6.45853	4.07096	6.85685	5.7793
	16.3833	6.48035	4.09028	6.86359	5.79921
	16.4	6.50144	4.10887	6.86951	5.81846
	16.4167	6.52201	4.12678	6.87467	5.83711
	16.4333	6.5422	4.14419	6.87913	5.85516
	16.45	6.56189	4.16135	6.883	5.87255
	16.4667	6.58092	4.17835	6.88638	5.88929
	16.4833	6.59915	4.19506	6.88926	5.90533
	16.5	6.61661	4.21128	6.89159	5.9207
	16.5167	6.63337	4.22687	6.89327	5.93547
	16.5333	6.64939	4.24188	6.89424	5.94969
	16.55	6.6646	4.25641	6.89454	5.96332
	16.5667	6.679	4.27047	6.89426	5.9763
	16.5833	6.69278	4.28404	6.89339	5.98859
	16.6	6.70611	4.29712	6.89182	6.00021
	16.6167	6.71905	4.30967	6.88946	6.01126
	16.6333	6.73146	4.32163	6.88638	6.02179
	16.65	6.74315	4.33292	6.88276	6.03176
	16.6667	6.75406	4.34365	6.87873	6.04113
	16.6833	6.76424	4.35394	6.87429	6.04984
	16.7	6.77379	4.36391	6.86931	6.0579
	16.7167	6.78282	4.37355	6.86366	6.06528
	16.7333	6.79127	4.38274	6.85729	6.07203
	16.75	6.79905	4.3914	6.8503	6.07819
	16.7667	6.8061	4.3995	6.84278	6.0838
	16.7833	6.81242	4.40712	6.83486	6.08889
	16.8	6.81807	4.41424	6.82653	6.09341
	16.8167	6.82311	4.42094	6.81771	6.09729
	16.8333	6.82752	4.4272	6.80824	6.10051
	16.85	6.83128	4.43304	6.79804	6.10311
	16.8667	6.8344	4.43846	6.78721	6.10518
	16.8833	6.83696	4.44339	6.77594	6.10683
	16.9	6.83899	4.4478	6.76432	6.10802
	16.9167	6.84049	4.45163	6.75233	6.10874
	16.9333	6.84134	4.45494	6.73981	6.10885
	16.95	6.84146	4.45784	6.72669	6.10827
	16.9667	6.84082	4.46036	6.71306	6.10697
	16.9833	6.83951	4.46247	6.69903	6.10504
	17	6.83769	4.46412	6.68459	6.10251
	17.0167	6.83545	4.4653	6.66962	6.09949
	17.0333	6.83274	4.46606	6.65406	6.096
	17.05	6.82942	4.46644	6.63791	6.09201
	17.0667	6.82541	4.46641	6.62131	6.08753
	17.0833	6.82069	4.46591	6.60428	6.08253
	17.1	6.81535	4.46491	6.58683	6.0771
	17.1167	6.80948	4.46336	6.56891	6.07125
	17.1333	6.80321	4.46126	6.55053	6.06496
	17.15	6.79653	4.45865	6.53174	6.05809
	17.1667	6.78932	4.45563	6.51257	6.05058
	17.1833	6.78143	4.45227	6.49302	6.04244
	17.2	6.77274	4.4486	6.47307	6.03377
	17.2167	6.76328	4.4446	6.45261	6.02471
	17.2333	6.75324	4.44019	6.43167	6.0153
	17.25	6.74277	4.43536	6.41024	6.00555
	17.2667	6.73191	4.43011	6.38838	5.99534
	17.2833	6.72066	4.42449	6.36613	5.98465
	17.3	6.70895	4.41853	6.3435	5.97342
	17.3167	6.69677	4.41219	6.32051	5.96172
	17.3333	6.68412	4.4054	6.29724	5.9496
	17.35	6.67101	4.39811	6.27371	5.93705
	17.3667	6.65745	4.3904	6.24991	5.92399
	17.3833	6.64337	4.38234	6.22581	5.91041
	17.4	6.62869	4.37401	6.20132	5.89632
	17.4167	6.61339	4.36541	6.17638	5.88191
	17.4333	6.59758	4.35642	6.15107	5.86726
	17.45	6.58139	4.34697	6.12549	5.85231
	17.4667	6.56493	4.33705	6.09968	5.83688
	17.4833	6.54812	4.3267	6.07357	5.82085
	17.5	6.5308	4.31604	6.04708	5.80429
	17.5167	6.51286	4.30519	6.02019	5.78737
	17.5333	6.4943	4.29418	5.99297	5.77023
	17.55	6.47527	4.28294	5.96549	5.75284
	17.5667	6.45584	4.27137	5.93774	5.73518
	17.5833	6.43604	4.25938	5.90967	5.71716
	17.6	6.41578	4.24691	5.8813	5.69869
	17.6167	6.39497	4.234	5.85268	5.67978
	17.6333	6.37363	4.22067	5.82384	5.66041
	17.65	6.35185	4.20698	5.79478	5.64073
	17.6667	6.32976	4.19302	5.76544	5.62084
	17.6833	6.30739	4.1788	5.73578	5.60083
	17.7	6.28464	4.16431	5.70581	5.5806
	17.7167	6.26142	4.14951	5.67561	5.56001
	17.7333	6.23768	4.13446	5.64522	5.53895
	17.75	6.2135	4.1192	5.61465	5.51734
	17.7667	6.18893	4.10378	5.58395	5.49526
	17.7833	6.16403	4.08819	5.55309	5.47284
	17.8	6.13872	4.07232	5.52203	5.45024
	17.8167	6.1129	4.05614	5.49062	5.42751
	17.8333	6.08656	4.03963	5.45882	5.40459
	17.85	6.05975	4.02279	5.42669	5.38141
	17.8667	6.03257	4.00569	5.39443	5.3579
	17.8833	6.00504	3.98831	5.36214	5.33404
	17.9	5.9771	3.97061	5.32984	5.3098
	17.9167	5.94866	3.95257	5.29745	5.28527
	17.9333	5.91971	3.93425	5.26486	5.2605
	17.95	5.89037	3.91566	5.23199	5.23558
	17.9667	5.86077	3.89684	5.19884	5.21051
	17.9833	5.83095	3.87788	5.16545	5.18525
	18	5.80084	3.85876	5.13196	5.15973
	18.0167	5.77032	3.83949	5.09838	5.13386
	18.0333	5.73927	3.81998	5.0647	5.10771
	18.05	5.70765	3.80018	5.03086	5.08129
	18.0667	5.67552	3.78008	4.99684	5.05467
	18.0833	5.64303	3.75975	4.96275	5.02785
	18.1	5.61028	3.7393	4.92858	5.00085
	18.1167	5.57727	3.71876	4.8943	4.97365
	18.1333	5.54387	3.69816	4.85986	4.94622
	18.15	5.51	3.67735	4.82526	4.91851
	18.1667	5.47562	3.65618	4.79056	4.89053
	18.1833	5.44073	3.63459	4.75579	4.86239
	18.2	5.40538	3.61268	4.72108	4.83419
	18.2167	5.36967	3.59061	4.68633	4.80599
	18.2333	5.33366	3.56844	4.65153	4.77771
	18.25	5.29733	3.54615	4.61656	4.7492
	18.2667	5.26065	3.52373	4.58145	4.72037
	18.2833	5.22359	3.50116	4.54626	4.69125
	18.3	5.18626	3.47848	4.51106	4.66197
	18.3167	5.14879	3.45575	4.47577	4.63262
	18.3333	5.11102	3.4329	4.44028	4.60319
	18.35	5.07268	3.40989	4.40455	4.57364
	18.3667	5.0335	3.38664	4.36863	4.54387
	18.3833	4.99359	3.36319	4.33273	4.51392
	18.4	4.9533	3.3396	4.29693	4.48384
	18.4167	4.91287	3.31594	4.26123	4.45371
	18.4333	4.87229	3.29228	4.22553	4.42356
	18.45	4.83138	3.26861	4.18975	4.39341
	18.4667	4.78999	3.24486	4.15392	4.36322
	18.4833	4.74823	3.22093	4.11808	4.33286
	18.5	4.70616	3.19674	4.0822	4.30222
	18.5167	4.6638	3.17225	4.0462	4.27131
	18.5333	4.62107	3.14751	4.0101	4.24022
	18.55	4.57785	3.12273	3.97401	4.20911
	18.5667	4.53412	3.09803	3.93803	4.178
	18.5833	4.48988	3.07349	3.90216	4.14689
	18.6	4.44523	3.04898	3.86625	4.1158
	18.6167	4.40022	3.02433	3.83019	4.08482
	18.6333	4.35494	2.99944	3.79394	4.05405
	18.65	4.30937	2.97443	3.75763	4.02333
	18.6667	4.26344	2.94946	3.72133	3.9924
	18.6833	4.2171	2.92462	3.68513	3.961
	18.7	4.17038	2.89978	3.64903	3.92922
	18.7167	4.12338	2.87484	3.61297	3.89731
	18.7333	4.07623	2.84975	3.57693	3.86549
	18.75	4.02886	2.82453	3.54082	3.83387
	18.7667	3.98122	2.79926	3.50468	3.80233
	18.7833	3.93323	2.77386	3.46853	3.77079
	18.8	3.88495	2.74835	3.43241	3.73916
	18.8167	3.83646	2.72278	3.39629	3.70743
	18.8333	3.7878	2.69729	3.36014	3.67565
	18.85	3.73898	2.67198	3.32388	3.64391
	18.8667	3.68998	2.64681	3.28757	3.6122
	18.8833	3.64075	2.62168	3.25138	3.58056
	18.9	3.59136	2.59643	3.21542	3.54887
	18.9167	3.54176	2.57103	3.17976	3.51713
	18.9333	3.49195	2.54552	3.14424	3.48531
	18.95	3.4419	2.51997	3.10873	3.45349
	18.9667	3.39164	2.49444	3.07308	3.42171
	18.9833	3.34125	2.46893	3.03736	3.39009
	19	3.29079	2.4434	3.00167	3.35858
	19.0167	3.24029	2.41789	2.96612	3.32715
	19.0333	3.18973	2.39247	2.93072	3.29571
	19.05	3.13917	2.36727	2.89538	3.26418
	19.0667	3.08861	2.34229	2.86005	3.23258
	19.0833	3.03809	2.31743	2.82473	3.20098
	19.1	2.98763	2.29252	2.78956	3.16945
	19.1167	2.93722	2.26753	2.7546	3.13799
	19.1333	2.88687	2.24244	2.71984	3.10659
	19.15	2.83655	2.21733	2.68518	3.07529
	19.1667	2.78627	2.19232	2.65057	3.04414
	19.1833	2.73608	2.16742	2.61597	3.01315
	19.2	2.68613	2.14265	2.58145	2.98226
	19.2167	2.63639	2.11797	2.54702	2.95137
	19.2333	2.5868	2.0934	2.51272	2.92044
	19.25	2.53723	2.06892	2.47859	2.88954
	19.2667	2.48777	2.04451	2.44471	2.85877
	19.2833	2.43866	2.02013	2.41111	2.8282
	19.3	2.39004	1.99582	2.37767	2.7978
	19.3167	2.34191	1.97163	2.3443	2.76751
	19.3333	2.29404	1.94762	2.31095	2.73728
	19.35	2.24636	1.92377	2.27772	2.70702
	19.3667	2.19883	1.89999	2.24473	2.67673
	19.3833	2.15164	1.87625	2.21204	2.64641
	19.4	2.10489	1.85256	2.17964	2.61613
	19.4167	2.05862	1.82903	2.14744	2.58601
	19.4333	2.01281	1.80574	2.11542	2.55608
	19.45	1.96737	1.78272	2.0836	2.52635
	19.4667	1.92233	1.75993	2.05195	2.49673
	19.4833	1.87774	1.73733	2.02047	2.46718
	19.5	1.83376	1.71481	1.98912	2.43761
	19.5167	1.79038	1.69229	1.95789	2.40807
	19.5333	1.74752	1.66976	1.92675	2.37859
	19.55	1.70507	1.64725	1.89579	2.34923
	19.5667	1.66308	1.62485	1.86506	2.31993
	19.5833	1.62162	1.60263	1.83462	2.29072
	19.6	1.5808	1.58064	1.80452	2.26161
	19.6167	1.54069	1.55883	1.77469	2.23264
	19.6333	1.50136	1.53716	1.7451	2.20382
	19.65	1.46272	1.5156	1.71574	2.17511
	19.6667	1.42463	1.49418	1.68661	2.14644
	19.6833	1.38694	1.47301	1.65771	2.11775
	19.7	1.34965	1.45215	1.62907	2.08912
	19.7167	1.31291	1.43156	1.60072	2.06055
	19.7333	1.27686	1.41107	1.57266	2.03212
	19.75	1.24158	1.39057	1.54488	2.00379
	19.7667	1.20705	1.37003	1.51734	1.97556
	19.7833	1.17316	1.34952	1.49005	1.94736
	19.8	1.1399	1.32918	1.46297	1.91921
	19.8167	1.10722	1.30909	1.43613	1.89109
	19.8333	1.07519	1.28925	1.40948	1.86303
	19.85	1.04383	1.2697	1.38303	1.83507
	19.8667	1.01326	1.2504	1.35677	1.80725
	19.8833	0.98351	1.23129	1.33072	1.77961
	19.9	0.95456	1.21233	1.3049	1.75216
	19.9167	0.92632	1.19345	1.27932	1.72493
	19.9333	0.8987	1.17466	1.254	1.69787
	19.95	0.87161	1.15596	1.22895	1.67093
	19.9667	0.84502	1.13741	1.20422	1.64403
	19.9833	0.8189	1.11912	1.17987	1.61717
	20	0.7933	1.10112	1.15593	1.59038
	20.0167	0.76832	1.08338	1.1324	1.56375
	20.0333	0.74403	1.06577	1.10916	1.53731
	20.05	0.72047	1.04827	1.08615	1.51102
	20.0667	0.69755	1.03082	1.06331	1.48491
	20.0833	0.67522	1.01354	1.04064	1.45897
	20.1	0.65343	0.99652	1.01818	1.43325
	20.1167	0.63221	0.9799	0.99597	1.40771
	20.1333	0.61162	0.96362	0.97406	1.38234
	20.15	0.59166	0.94754	0.9525	1.35716
	20.1667	0.57234	0.93146	0.9313	1.33218
	20.1833	0.55368	0.9153	0.91043	1.30745
	20.2	0.53561	0.89919	0.88984	1.28297
	20.2167	0.51803	0.88331	0.86948	1.25868
	20.2333	0.50087	0.86776	0.84938	1.23459
	20.25	0.4841	0.85249	0.82957	1.21072
	20.2667	0.4678	0.8374	0.81014	1.1871
	20.2833	0.45198	0.82244	0.79112	1.16373
	20.3	0.43671	0.80754	0.77248	1.14063
	20.3167	0.42203	0.79269	0.7541	1.11776
	20.3333	0.40792	0.77792	0.73586	1.09512
	20.35	0.39436	0.76335	0.7177	1.07266
	20.3667	0.38131	0.74907	0.69967	1.05039
	20.3833	0.36874	0.73514	0.68188	1.0283
	20.4	0.35664	0.72147	0.66448	1.00642
	20.4167	0.34495	0.70796	0.64753	0.98479
	20.4333	0.33361	0.69454	0.63103	0.96353
	20.45	0.3226	0.68121	0.61491	0.94271
	20.4667	0.31198	0.66798	0.59912	0.92228
	20.4833	0.3018	0.65496	0.58356	0.90214
	20.5	0.29199	0.64218	0.56828	0.88226
	20.5167	0.28249	0.6297	0.55331	0.86266
	20.5333	0.27323	0.61743	0.53877	0.84337
	20.55	0.2643	0.60531	0.52462	0.82444
	20.5667	0.25581	0.59329	0.51074	0.80579
	20.5833	0.2478	0.5814	0.49702	0.78738
	20.6	0.24027	0.56968	0.48347	0.76915
	20.6167	0.23312	0.55811	0.47019	0.75114
	20.6333	0.22627	0.54667	0.45725	0.73336
	20.65	0.2196	0.5354	0.4446	0.71579
	20.6667	0.21303	0.52434	0.43219	0.69844
	20.6833	0.20653	0.51357	0.41998	0.68131
	20.7	0.20021	0.50306	0.40802	0.66451
	20.7167	0.19427	0.49277	0.39635	0.64815
	20.7333	0.18882	0.48261	0.38497	0.63229
	20.75	0.18374	0.47259	0.37389	0.61689
	20.7667	0.1788	0.46274	0.36313	0.60181
	20.7833	0.17392	0.45309	0.35265	0.58692
	20.8	0.1692	0.44367	0.34245	0.57221
	20.8167	0.16481	0.4344	0.33252	0.55774
	20.8333	0.16074	0.42527	0.32289	0.54356
	20.85	0.15687	0.41624	0.31354	0.52964
	20.8667	0.15313	0.40735	0.30443	0.51592
	20.8833	0.14954	0.39871	0.2955	0.50238
	20.9	0.1462	0.39041	0.28675	0.48906
	20.9167	0.14312	0.38242	0.27825	0.47601
	20.9333	0.14026	0.37464	0.27002	0.46329
	20.95	0.13757	0.36699	0.26204	0.45086
	20.9667	0.13504	0.35941	0.25421	0.43872
	20.9833	0.13265	0.35195	0.24653	0.42683
	21	0.13039	0.34464	0.23905	0.41522
	21.0167	0.12825	0.33749	0.23182	0.4039
	21.0333	0.12627	0.33055	0.22488	0.39288
	21.05	0.12451	0.32381	0.2182	0.3821
	21.0667	0.12297	0.31727	0.2118	0.37148
	21.0833	0.12163	0.31087	0.20574	0.36104
	21.1	0.12045	0.30461	0.20002	0.35084
	21.1167	0.11942	0.29848	0.19449	0.34093
	21.1333	0.11847	0.29244	0.18904	0.33125
	21.15	0.11761	0.28652	0.18362	0.32169
	21.1667	0.11678	0.28067	0.17829	0.31223
	21.1833	0.11596	0.27493	0.17313	0.30297
	21.2	0.11518	0.26931	0.16814	0.29402
	21.2167	0.11454	0.26386	0.16331	0.28543
	21.2333	0.11405	0.25859	0.15868	0.27713
	21.25	0.11369	0.25358	0.15429	0.26902
	21.2667	0.11348	0.24881	0.15017	0.26103
	21.2833	0.11343	0.24429	0.14631	0.25313
	21.3	0.11356	0.23998	0.14268	0.24536
	21.3167	0.11381	0.23589	0.13923	0.23776
	21.3333	0.11417	0.23197	0.13591	0.23038
	21.35	0.11455	0.22817	0.13265	0.22323
	21.3667	0.11501	0.22443	0.12942	0.21628
	21.3833	0.11557	0.22076	0.12628	0.20955
	21.4	0.11621	0.21716	0.12328	0.20308
	21.4167	0.11693	0.21362	0.12046	0.19689
	21.4333	0.11765	0.2101	0.11784	0.19096
	21.45	0.11842	0.20667	0.11542	0.18525
	21.4667	0.11927	0.20342	0.11326	0.1797
	21.4833	0.12029	0.20037	0.11132	0.17424
	21.5	0.12147	0.19747	0.10954	0.16885
	21.5167	0.12274	0.19461	0.10783	0.16352
	21.5333	0.12408	0.19171	0.10611	0.15828
	21.55	0.1255	0.18875	0.10435	0.15312
	21.5667	0.12706	0.18581	0.10254	0.14812
	21.5833	0.12878	0.18294	0.10071	0.14328
	21.6	0.13058	0.18013	0.09894	0.13856
	21.6167	0.13231	0.17731	0.09735	0.13392
	21.6333	0.13382	0.17442	0.09592	0.12927
	21.65	0.13507	0.17146	0.09459	0.12465
	21.6667	0.13609	0.16849	0.09331	0.1201
	21.6833	0.13698	0.16551	0.09207	0.11571
	21.7	0.13784	0.16254	0.09094	0.1115
	21.7167	0.13876	0.15962	0.08994	0.1075
	21.7333	0.13982	0.15676	0.08903	0.10373
	21.75	0.14109	0.15406	0.0882	0.10025
	21.7667	0.14258	0.15151	0.0875	0.09705
	21.7833	0.14419	0.14902	0.08693	0.0941
	21.8	0.14583	0.14655	0.08659	0.09132
	21.8167	0.14742	0.14408	0.08649	0.08872
	21.8333	0.14894	0.14168	0.08661	0.08637
	21.85	0.15049	0.13945	0.08696	0.08439
	21.8667	0.15222	0.13747	0.08753	0.08286
	21.8833	0.15423	0.13573	0.08827	0.08174
	21.9	0.15655	0.13418	0.08921	0.08102
	21.9167	0.15905	0.13277	0.09043	0.08064
	21.9333	0.1617	0.13143	0.09198	0.0806
	21.95	0.16447	0.13015	0.09394	0.08091
	21.9667	0.1675	0.129	0.09626	0.08158
	21.9833	0.17086	0.12811	0.09894	0.08262
	22	0.17455	0.12759	0.10189	0.08394
	22.0167	0.17857	0.12736	0.10506	0.08549
	22.0333	0.18289	0.12726	0.10839	0.08717
	22.05	0.18749	0.12713	0.11184	0.08891
	22.0667	0.19232	0.1269	0.11537	0.09069
	22.0833	0.19726	0.12668	0.11891	0.09241
	22.1	0.20221	0.12654	0.12242	0.0939
	22.1167	0.20717	0.1265	0.12584	0.09505
	22.1333	0.21213	0.12642	0.12918	0.09583
	22.15	0.21713	0.12618	0.13245	0.09622
	22.1667	0.2221	0.12565	0.13564	0.0963
	22.1833	0.22699	0.12481	0.13863	0.09601
	22.2	0.23173	0.12366	0.14126	0.09525
	22.2167	0.23623	0.1223	0.14351	0.09392
	22.2333	0.24046	0.12074	0.14539	0.0921
	22.25	0.24442	0.11904	0.14702	0.08992
	22.2667	0.24805	0.11719	0.14843	0.08755
	22.2833	0.25137	0.11516	0.14961	0.08501
	22.3	0.25433	0.11292	0.1504	0.08215
	22.3167	0.25697	0.11053	0.15073	0.07885
	22.3333	0.25931	0.10801	0.15052	0.07512
	22.35	0.26138	0.10542	0.14982	0.07109
	22.3667	0.26313	0.10275	0.14866	0.06689
	22.3833	0.26439	0.09991	0.14701	0.06262
	22.4	0.26507	0.09688	0.14485	0.05833
	22.4167	0.26515	0.09378	0.14213	0.05401
	22.4333	0.26471	0.09073	0.139	0.04957
	22.45	0.2638	0.08785	0.13556	0.04495
	22.4667	0.26241	0.08508	0.1319	0.04011
	22.4833	0.2605	0.08235	0.12796	0.03518
	22.5	0.25807	0.07967	0.12359	0.0303
	22.5167	0.25516	0.0771	0.11883	0.02557
	22.5333	0.25191	0.07462	0.11382	0.021
	22.55	0.24837	0.07215	0.10878	0.01656
	22.5667	0.24462	0.06956	0.10382	0.01221
	22.5833	0.24065	0.06687	0.09888	0.00799
	22.6	0.23649	0.06415	0.09384	0.00391
	22.6167	0.23222	0.0615	0.08867	-1.67042e-05
	22.6333	0.22797	0.05881	0.08344	-0.00389
	22.65	0.22381	0.05599	0.07825	-0.0078
	22.6667	0.21972	0.05294	0.07315	-0.01178
	22.6833	0.21557	0.04976	0.06807	-0.01581
	22.7	0.21124	0.04655	0.06289	-0.01984
	22.7167	0.20666	0.04336	0.05767	-0.02383
	22.7333	0.20195	0.04022	0.05261	-0.02772
	22.75	0.19731	0.03717	0.04805	-0.0314
	22.7667	0.19295	0.03424	0.04418	-0.0346
	22.7833	0.18897	0.03165	0.0411	-0.03708
	22.8	0.18549	0.02968	0.03886	-0.03856
	22.8167	0.18263	0.02869	0.03768	-0.03882
	22.8333	0.18063	0.02909	0.03789	-0.03755
	22.85	0.17982	0.03127	0.03998	-0.03436
	22.8667	0.18052	0.03567	0.04453	-0.02876
	22.8833	0.18309	0.04274	0.05206	-0.02027
	22.9	0.18795	0.05297	0.0631	-0.00841
	22.9167	0.19557	0.06689	0.07814	0.00732
	22.9333	0.20646	0.085	0.09763	0.02747
	22.95	0.22104	0.10779	0.12207	0.05256
	22.9667	0.23974	0.13579	0.15195	0.08314
	22.9833	0.26301	0.1696	0.18775	0.11977
	23	0.2914	0.20984	0.22992	0.16291
	23.0167	0.32547	0.25712	0.27894	0.21303
	23.0333	0.36588	0.31193	0.33537	0.27055
	23.05	0.41319	0.37474	0.39966	0.33591
	23.0667	0.4679	0.44586	0.47216	0.4096
	23.0833	0.53039	0.52561	0.55304	0.49205
	23.1	0.601	0.61425	0.64241	0.58352
	23.1167	0.68006	0.71192	0.74031	0.68409
	23.1333	0.7678	0.81869	0.84669	0.79358
	23.15	0.86433	0.93434	0.96129	0.91164
	23.1667	0.96954	1.05832	1.08352	1.03762
	23.1833	1.0832	1.18961	1.21234	1.17049
	23.2	1.20478	1.32675	1.34615	1.30869
	23.2167	1.33337	1.46774	1.48276	1.45019
	23.2333	1.46747	1.61007	1.61941	1.59239
	23.25	1.60502	1.7507	1.75294	1.73217
	23.2667	1.74339	1.88601	1.87969	1.8658
	23.2833	1.87947	2.01191	1.99554	1.98903
	23.3	2.00955	2.12381	2.09585	2.09718
	23.3167	2.12945	2.21695	2.17571	2.18527
	23.3333	2.23455	2.28632	2.22997	2.24834
	23.35	2.32007	2.32706	2.25377	2.28153
	23.3667	2.38111	2.3346	2.2426	2.28041
	23.3833	2.41293	2.30498	2.19252	2.24104
	23.4	2.41109	2.23499	2.10025	2.16011
	23.4167	2.3716	2.12208	1.96312	2.0351
	23.4333	2.29103	1.96432	1.77907	1.8642
	23.45	2.16664	1.76054	1.54668	1.64634
	23.4667	1.9965	1.51033	1.26516	1.38109
	23.4833	1.77947	1.21394	0.93439	1.06858
	23.5	1.51516	0.872	0.55465	0.70939
	23.5167	1.20367	0.48533	0.1264	0.3043
	23.5333	0.84553	0.05476	-0.34982	-0.1458
	23.55	0.44159	-0.41873	-0.87338	-0.64005
	23.5667	-0.00716	-0.93415	-1.44347	-1.17756
	23.5833	-0.49963	-1.49055	-2.05901	-1.75729
	23.6	-1.03468	-2.08697	-2.71872	-2.37807
	23.6167	-1.61118	-2.72221	-3.42093	-3.03842
	23.6333	-2.22784	-3.39459	-4.1632	-3.73636
	23.65	-2.88301	-4.10163	-4.94197	-4.46897
	23.6667	-3.57445	-4.83967	-5.75228	-5.23218
	23.6833	-4.29913	-5.6037	-6.58757	-6.02043
	23.7	-5.05295	-6.38701	-7.43954	-6.82643
	23.7167	-5.83046	-7.18119	-8.29809	-7.64122
	23.7333	-6.62457	-7.97617	-9.15122	-8.45406
	23.75	-7.4264	-8.76027	-9.98539	-9.25255
	23.7667	-8.22531	-9.52035	-10.7858	-10.0229
	23.7833	-9.00915	-10.2422	-11.5369	-10.7506
	23.8	-9.76464	-10.911	-12.2231	-11.4206
	23.8167	-10.4776	-11.5121	-12.829	-12.0181
	23.8333	-11.1337	-12.0318	-13.3407	-12.5293
	23.85	-11.7187	-12.4578	-13.7461	-12.9422
	23.8667	-12.2193	-12.7801	-14.0359	-13.2472
	23.8833	-12.6239	-12.9912	-14.2035	-13.4375
	23.9	-12.9228	-13.0869	-14.246	-13.5092
	23.9167	-13.1093	-13.0659	-14.1638	-13.4618
	23.9333	-13.1797	-12.9302	-13.9607	-13.2982
	23.95	-13.1336	-12.6851	-13.644	-13.0243
	23.9667	-12.9738	-12.3386	-13.2234	-12.649
	23.9833	-12.7058	-11.9012	-12.7111	-12.1833
	24	-12.338	-11.3854	-12.1213	-11.6404
	24.0167	-11.8813	-10.805	-11.4693	-11.0348
	24.0333	-11.3485	-10.175	-10.7712	-10.3815
	24.05	-10.7538	-9.51072	-10.0432	-9.69613
	24.0667	-10.1121	-8.82744	-9.30098	-8.99401
	24.0833	-9.4386	-8.13964	-8.55947	-8.28965
	24.1	-8.74834	-7.46086	-7.83238	-7.59659
	24.1167	-8.05584	-6.80345	-7.1321	-6.92701
	24.1333	-7.37456	-6.17842	-6.46946	-6.2916
	24.15	-6.71667	-5.59511	-5.85366	-5.69935
	24.1667	-6.09285	-5.06111	-5.292	-5.15754
	24.1833	-5.51216	-4.58229	-4.79001	-4.67178
	24.2	-4.98204	-4.16293	-4.35141	-4.24608
	24.2167	-4.50817	-3.80572	-3.97831	-3.88283
	24.2333	-4.09459	-3.51184	-3.67127	-3.58289
	24.25	-3.74374	-3.28101	-3.42954	-3.34572
	24.2667	-3.45658	-3.11163	-3.25113	-3.1696
	24.2833	-3.23276	-3.00109	-3.13303	-3.05169
	24.3	-3.07068	-2.94589	-3.07124	-2.98828
	24.3167	-2.96758	-2.94183	-3.06095	-2.97486
	24.3333	-2.91972	-2.98389	-3.0967	-3.00631
	24.35	-2.92261	-3.06641	-3.17256	-3.07711
	24.3667	-2.97113	-3.1832	-3.28231	-3.18133
	24.3833	-3.05968	-3.32786	-3.41938	-3.31269
	24.4	-3.18221	-3.49393	-3.57706	-3.46463
	24.4167	-3.33231	-3.67488	-3.74854	-3.6305
	24.4333	-3.50337	-3.8642	-3.92717	-3.80381
	24.45	-3.68863	-4.05538	-4.10657	-3.97839
	24.4667	-3.88139	-4.24217	-4.28066	-4.14838
	24.4833	-4.07504	-4.41867	-4.4438	-4.30831
	24.5	-4.2634	-4.57956	-4.59087	-4.45318
	24.5167	-4.44068	-4.72	-4.71744	-4.57862
	24.5333	-4.60165	-4.83602	-4.81979	-4.681
	24.55	-4.74167	-4.92438	-4.89496	-4.7575
	24.5667	-4.8568	-4.98278	-4.94085	-4.80601
	24.5833	-4.94383	-5.00982	-4.95639	-4.82526
	24.6	-5.0004	-5.00502	-4.94145	-4.81481
	24.6167	-5.02503	-4.9688	-4.89682	-4.77531
	24.6333	-5.01719	-4.90247	-4.82411	-4.70831
	24.65	-4.97747	-4.80823	-4.72567	-4.61622
	24.6667	-4.90741	-4.68911	-4.60456	-4.50213
	24.6833	-4.80934	-4.54879	-4.46443	-4.36961
	24.7	-4.68622	-4.39145	-4.30938	-4.22268
	24.7167	-4.54162	-4.22158	-4.14385	-4.06555
	24.7333	-4.37968	-4.04387	-3.97246	-3.90264
	24.75	-4.205	-3.86301	-3.79987	-3.7383
	24.7667	-4.02249	-3.68362	-3.6305	-3.5768
	24.7833	-3.83689	-3.51003	-3.46838	-3.42219
	24.8	-3.65276	-3.34611	-3.31702	-3.27805
	24.8167	-3.47417	-3.19513	-3.17945	-3.14736
	24.8333	-3.30487	-3.0597	-3.05808	-3.03237
	24.85	-3.14816	-2.94173	-2.95458	-2.93479
	24.8667	-3.00685	-2.84252	-2.86983	-2.85556
	24.8833	-2.88306	-2.76265	-2.80389	-2.79495
	24.9	-2.77809	-2.70195	-2.75618	-2.75248
	24.9167	-2.69245	-2.65957	-2.72567	-2.72706
	24.9333	-2.62588	-2.63405	-2.71083	-2.71709
	24.95	-2.57753	-2.62343	-2.70972	-2.7205
	24.9667	-2.54595	-2.6253	-2.71991	-2.73477
	24.9833	-2.52925	-2.63692	-2.73856	-2.75706
	25	-2.52515	-2.65531	-2.76255	-2.78433
	25.0167	-2.53102	-2.67745	-2.78867	-2.81359
	25.0333	-2.54406	-2.70032	-2.81386	-2.84189
	25.05	-2.56121	-2.72107	-2.83532	-2.86644
	25.0667	-2.57939	-2.73699	-2.85054	-2.88461
	25.0833	-2.59571	-2.74566	-2.85724	-2.89403
	25.1	-2.60751	-2.74496	-2.85341	-2.89272
	25.1167	-2.61247	-2.73327	-2.8374	-2.87915
	25.1333	-2.60863	-2.70937	-2.80801	-2.85227
	25.15	-2.59433	-2.67245	-2.76462	-2.81146
	25.1667	-2.56836	-2.62207	-2.70715	-2.75653
	25.1833	-2.52994	-2.55822	-2.63609	-2.68771
	25.2	-2.47874	-2.48147	-2.55226	-2.60557
	25.2167	-2.41482	-2.39287	-2.45681	-2.51117
	25.2333	-2.33867	-2.29387	-2.35113	-2.406
	25.25	-2.25118	-2.18603	-2.23677	-2.29186
	25.2667	-2.15362	-2.071	-2.1155	-2.17072
	25.2833	-2.0475	-1.95055	-1.98925	-2.04449
	25.3	-1.93446	-1.8266	-1.85992	-1.91511
	25.3167	-1.81628	-1.70102	-1.72943	-1.78439
	25.3333	-1.69471	-1.57558	-1.59958	-1.65417
	25.35	-1.57154	-1.45191	-1.47207	-1.52611
	25.3667	-1.44849	-1.33146	-1.34844	-1.40173
	25.3833	-1.3272	-1.21558	-1.22997	-1.28234
	25.4	-1.20924	-1.10546	-1.1177	-1.16907
	25.4167	-1.09591	-1.00199	-1.0124	-1.06291
	25.4333	-0.9883	-0.90579	-0.91472	-0.96456
	25.45	-0.88714	-0.81718	-0.82509	-0.87439
	25.4667	-0.79301	-0.73641	-0.74374	-0.79248
	25.4833	-0.70627	-0.66362	-0.67067	-0.71865
	25.5	-0.62715	-0.59876	-0.60563	-0.65264
	25.5167	-0.55566	-0.54158	-0.54819	-0.59418
	25.5333	-0.49164	-0.4915	-0.49787	-0.54295
	25.55	-0.43478	-0.44786	-0.45422	-0.4986
	25.5667	-0.38475	-0.41007	-0.41674	-0.46064
	25.5833	-0.34118	-0.37764	-0.38488	-0.42846
	25.6	-0.30366	-0.35012	-0.35804	-0.40135
	25.6167	-0.27168	-0.32699	-0.33559	-0.37863
	25.6333	-0.24467	-0.30775	-0.31694	-0.35968
	25.65	-0.22202	-0.29193	-0.30162	-0.34398
	25.6667	-0.20312	-0.2791	-0.28915	-0.33107
	25.6833	-0.18744	-0.26883	-0.279	-0.32055
	25.7	-0.17454	-0.26065	-0.2707	-0.31203
	25.7167	-0.16398	-0.25415	-0.26386	-0.30529
	25.7333	-0.15543	-0.24893	-0.25831	-0.30001
	25.75	-0.14859	-0.2447	-0.25397	-0.29588
	25.7667	-0.14316	-0.24122	-0.2507	-0.29265
	25.7833	-0.13879	-0.23838	-0.24821	-0.29006
	25.8	-0.13525	-0.23617	-0.24624	-0.28802
	25.8167	-0.13237	-0.23462	-0.24462	-0.28643
	25.8333	-0.13007	-0.23359	-0.24333	-0.28528
	25.85	-0.12829	-0.23298	-0.24239	-0.28449
	25.8667	-0.12693	-0.23257	-0.24173	-0.28395
	25.8833	-0.12584	-0.2323	-0.24127	-0.28361
	25.9	-0.12492	-0.23203	-0.24089	-0.2834
	25.9167	-0.12418	-0.23177	-0.24055	-0.28334
	25.9333	-0.12366	-0.23156	-0.24025	-0.28337
	25.95	-0.12335	-0.23143	-0.23999	-0.28344
	25.9667	-0.12319	-0.23137	-0.23978	-0.28344
	25.9833	-0.12316	-0.23133	-0.23964	-0.2834
	26	-0.12329	-0.23127	-0.23958	-0.28338
	26.0167	-0.12356	-0.23124	-0.23964	-0.28349
	26.0333	-0.12387	-0.23122	-0.2398	-0.28375
	26.05	-0.1241	-0.2312	-0.24001	-0.2841
	26.0667	-0.12418	-0.23114	-0.24016	-0.28446
	26.0833	-0.12416	-0.23112	-0.24021	-0.28475
	26.1	-0.12414	-0.2312	-0.24018	-0.28497
	26.1167	-0.12422	-0.23135	-0.24017	-0.2851
	26.1333	-0.12439	-0.23149	-0.24026	-0.28521
	26.15	-0.12463	-0.2315	-0.24038	-0.28531
	26.1667	-0.12489	-0.23141	-0.24042	-0.28543
	26.1833	-0.12512	-0.23133	-0.2403	-0.28566
	26.2	-0.12528	-0.23133	-0.24009	-0.28598
	26.2167	-0.12538	-0.23142	-0.23998	-0.28637
	26.2333	-0.12545	-0.23157	-0.2401	-0.28667
	26.25	-0.12556	-0.23181	-0.24045	-0.28683
	26.2667	-0.12581	-0.23215	-0.24085	-0.28683
	26.2833	-0.12613	-0.23253	-0.24112	-0.28678
	26.3	-0.12644	-0.23285	-0.24116	-0.28681
	26.3167	-0.12667	-0.233	-0.24107	-0.28691
	26.3333	-0.12686	-0.23296	-0.241	-0.28709
	26.35	-0.12705	-0.23281	-0.24102	-0.28734
	26.3667	-0.12727	-0.23269	-0.24116	-0.28765
	26.3833	-0.12755	-0.23266	-0.24135	-0.28802
	26.4	-0.12789	-0.2328	-0.24158	-0.28838
	26.4167	-0.12836	-0.23304	-0.24182	-0.28869
	26.4333	-0.12892	-0.23328	-0.24201	-0.2889
	26.45	-0.1295	-0.23345	-0.24213	-0.28902
	26.4667	-0.12998	-0.23354	-0.2422	-0.28906
	26.4833	-0.13035	-0.23359	-0.24233	-0.28914
	26.5	-0.13066	-0.23369	-0.24252	-0.28934
	26.5167	-0.13101	-0.23385	-0.2428	-0.28963
	26.5333	-0.13145	-0.23403	-0.24309	-0.28997
	26.55	-0.13195	-0.2342	-0.24337	-0.29022
	26.5667	-0.13242	-0.23433	-0.24364	-0.29037
	26.5833	-0.13275	-0.2344	-0.24391	-0.29044
	26.6	-0.13285	-0.2345	-0.24419	-0.29052
	26.6167	-0.13276	-0.23467	-0.24444	-0.29064
	26.6333	-0.13267	-0.23499	-0.24471	-0.29078
	26.65	-0.13278	-0.23536	-0.24492	-0.2909
	26.6667	-0.13313	-0.2357	-0.24511	-0.29104
	26.6833	-0.13367	-0.23593	-0.24532	-0.2913
	26.7	-0.13427	-0.23608	-0.24566	-0.29166
	26.7167	-0.13486	-0.23625	-0.24613	-0.29204
	26.7333	-0.1355	-0.23646	-0.24659	-0.29233
	26.75	-0.13618	-0.23668	-0.24688	-0.29252
	26.7667	-0.13685	-0.23685	-0.24698	-0.29267
	26.7833	-0.13738	-0.23694	-0.24701	-0.29288
	26.8	-0.13772	-0.23701	-0.24713	-0.29317
	26.8167	-0.13788	-0.23716	-0.24735	-0.29347
	26.8333	-0.13797	-0.23745	-0.24765	-0.29374
	26.85	-0.13811	-0.2378	-0.24799	-0.29392
	26.8667	-0.13829	-0.23812	-0.2484	-0.29402
	26.8833	-0.13851	-0.23833	-0.24887	-0.29407
	26.9	-0.13875	-0.23845	-0.24929	-0.29416
	26.9167	-0.13902	-0.23859	-0.24959	-0.29436
	26.9333	-0.13937	-0.23877	-0.24974	-0.2947
	26.95	-0.13982	-0.23901	-0.24979	-0.29511
	26.9667	-0.14031	-0.23926	-0.24983	-0.29551
	26.9833	-0.14079	-0.23951	-0.24989	-0.29584
	27	-0.14122	-0.23979	-0.25004	-0.29607
	27.0167	-0.14162	-0.24012	-0.25024	-0.29625
	27.0333	-0.14201	-0.24052	-0.25052	-0.29642
	27.05	-0.14239	-0.24099	-0.2508	-0.29664
	27.0667	-0.14278	-0.24145	-0.25107	-0.2969
	27.0833	-0.14317	-0.24186	-0.25131	-0.29719
	27.1	-0.14358	-0.2422	-0.25153	-0.29752
	27.1167	-0.144	-0.24249	-0.25178	-0.29785
	27.1333	-0.14439	-0.24278	-0.25212	-0.29821
	27.15	-0.14471	-0.2431	-0.25258	-0.29855
	27.1667	-0.14488	-0.24343	-0.25314	-0.29887
	27.1833	-0.14495	-0.24378	-0.25369	-0.29912
	27.2	-0.14502	-0.24416	-0.2541	-0.29931
	27.2167	-0.14513	-0.24452	-0.25426	-0.29948
	27.2333	-0.14526	-0.24483	-0.25421	-0.29969
	27.25	-0.14535	-0.24507	-0.25415	-0.29996
	27.2667	-0.14539	-0.24524	-0.25423	-0.30027
	27.2833	-0.14547	-0.24539	-0.25452	-0.30058
	27.3	-0.14561	-0.24558	-0.25493	-0.30086
	27.3167	-0.14581	-0.24586	-0.25533	-0.30114
	27.3333	-0.14602	-0.24623	-0.25568	-0.30143
	27.35	-0.14621	-0.24667	-0.25595	-0.3018
	27.3667	-0.14639	-0.24709	-0.25618	-0.30225
	27.3833	-0.14662	-0.24742	-0.25637	-0.3027
	27.4	-0.14686	-0.24763	-0.25657	-0.30303
	27.4167	-0.14703	-0.24774	-0.25679	-0.30325
	27.4333	-0.1471	-0.24779	-0.25699	-0.30343
	27.45	-0.14704	-0.24779	-0.25717	-0.30363
	27.4667	-0.14693	-0.24781	-0.25732	-0.30391
	27.4833	-0.14687	-0.24788	-0.25758	-0.30422
	27.5	-0.14691	-0.24799	-0.258	-0.30454
	27.5167	-0.14707	-0.24815	-0.25854	-0.30487
	27.5333	-0.14731	-0.24837	-0.25906	-0.30519
	27.55	-0.14758	-0.24863	-0.2594	-0.30543
	27.5667	-0.14786	-0.2489	-0.25958	-0.30559
	27.5833	-0.14811	-0.24924	-0.25975	-0.30573
	27.6	-0.14828	-0.24963	-0.26008	-0.30594
	27.6167	-0.14832	-0.25004	-0.26058	-0.30624
	27.6333	-0.14822	-0.25036	-0.26111	-0.30663
	27.65	-0.14812	-0.25059	-0.2615	-0.30692
	27.6667	-0.14815	-0.25076	-0.26169	-0.30713
	27.6833	-0.1484	-0.2509	-0.26172	-0.30725
	27.7	-0.14879	-0.25108	-0.26176	-0.30738
	27.7167	-0.14918	-0.25129	-0.26191	-0.30753
	27.7333	-0.14952	-0.25155	-0.2622	-0.30766
	27.75	-0.14985	-0.25179	-0.26254	-0.30776
	27.7667	-0.15024	-0.25198	-0.26292	-0.30786
	27.7833	-0.15067	-0.25206	-0.26327	-0.30803
	27.8	-0.15103	-0.25204	-0.26359	-0.30824
	27.8167	-0.15126	-0.25206	-0.26378	-0.3084
	27.8333	-0.15145	-0.25222	-0.26381	-0.30846
	27.85	-0.15173	-0.25252	-0.26372	-0.30846
	27.8667	-0.1521	-0.25282	-0.26367	-0.3085
	27.8833	-0.15248	-0.25313	-0.26379	-0.30862
	27.9	-0.15271	-0.25337	-0.26404	-0.30869
	27.9167	-0.1528	-0.2536	-0.2643	-0.30862
	27.9333	-0.15286	-0.25382	-0.26448	-0.3084
	27.95	-0.15305	-0.25402	-0.26459	-0.30815
	27.9667	-0.15344	-0.25424	-0.26464	-0.30801
	27.9833	-0.15405	-0.2545	-0.26467	-0.30803
	28	-0.15479	-0.25486	-0.26468	-0.30815
	28.0167	-0.15555	-0.25519	-0.26469	-0.30828
	28.0333	-0.15617	-0.25547	-0.26476	-0.3084
	28.05	-0.15656	-0.25568	-0.26492	-0.30847
	28.0667	-0.15677	-0.25591	-0.26514	-0.30847
	28.0833	-0.15691	-0.25622	-0.26536	-0.30845
	28.1	-0.15714	-0.25654	-0.26552	-0.30844
	28.1167	-0.1575	-0.25679	-0.26559	-0.3085
	28.1333	-0.15795	-0.25695	-0.26564	-0.30869
	28.15	-0.15839	-0.25711	-0.26566	-0.30903
	28.1667	-0.15873	-0.25734	-0.26569	-0.30948
	28.1833	-0.15901	-0.25769	-0.26568	-0.30991
	28.2	-0.15931	-0.25813	-0.26564	-0.3102
	28.2167	-0.15972	-0.25859	-0.26563	-0.31024
	28.2333	-0.16017	-0.25904	-0.26567	-0.31009
	28.25	-0.16058	-0.25945	-0.2658	-0.30989
	28.2667	-0.16091	-0.2598	-0.26592	-0.30977
	28.2833	-0.16127	-0.26013	-0.26592	-0.30988
	28.3	-0.16166	-0.26044	-0.26577	-0.31025
	28.3167	-0.16208	-0.26075	-0.26554	-0.31081
	28.3333	-0.16243	-0.26102	-0.26535	-0.31131
	28.35	-0.1627	-0.26127	-0.26527	-0.31165
	28.3667	-0.16294	-0.26149	-0.26532	-0.31179
	28.3833	-0.16324	-0.26168	-0.26549	-0.31185
	28.4	-0.16359	-0.26186	-0.26585	-0.31194
	28.4167	-0.16399	-0.26206	-0.26637	-0.31213
	28.4333	-0.16442	-0.26234	-0.26688	-0.31245
	28.45	-0.16484	-0.26272	-0.26725	-0.31281
	28.4667	-0.16523	-0.26315	-0.26736	-0.31318
	28.4833	-0.16551	-0.26356	-0.26729	-0.31345
	28.5	-0.16566	-0.2639	-0.26719	-0.31363
	28.5167	-0.16573	-0.26422	-0.26718	-0.31375
	28.5333	-0.16586	-0.26457	-0.2673	-0.31386
	28.55	-0.16605	-0.26491	-0.26752	-0.31395
	28.5667	-0.16633	-0.2652	-0.26782	-0.31401
	28.5833	-0.16662	-0.26536	-0.26817	-0.31402
	28.6	-0.16689	-0.26542	-0.26855	-0.31406
	28.6167	-0.16719	-0.26548	-0.26888	-0.3142
	28.6333	-0.16753	-0.26557	-0.26911	-0.31451
	28.65	-0.16782	-0.26568	-0.26917	-0.31499
	28.6667	-0.16802	-0.26578	-0.26908	-0.31557
	28.6833	-0.16814	-0.26589	-0.26889	-0.31612
	28.7	-0.16825	-0.26602	-0.26869	-0.31654
	28.7167	-0.16844	-0.2662	-0.26861	-0.31684
	28.7333	-0.16866	-0.26647	-0.26872	-0.31713
	28.75	-0.16881	-0.26682	-0.26899	-0.31747
	28.7667	-0.16885	-0.26721	-0.26931	-0.31792
	28.7833	-0.16885	-0.26763	-0.2696	-0.31844
	28.8	-0.16888	-0.26798	-0.26982	-0.31896
	28.8167	-0.169	-0.26818	-0.27002	-0.31943
	28.8333	-0.16918	-0.26815	-0.27019	-0.31977
	28.85	-0.16937	-0.26801	-0.27037	-0.32
	28.8667	-0.16953	-0.26788	-0.27052	-0.32018
	28.8833	-0.16961	-0.26792	-0.27065	-0.32041
	28.9	-0.16963	-0.26815	-0.27077	-0.32076
	28.9167	-0.16961	-0.26854	-0.27083	-0.32122
	28.9333	-0.16965	-0.26894	-0.27084	-0.32173
	28.95	-0.16979	-0.26924	-0.27081	-0.32224
	28.9667	-0.17006	-0.26939	-0.27081	-0.32277
	28.9833	-0.17041	-0.26941	-0.27085	-0.32326
	29	-0.1708	-0.26939	-0.27088	-0.32377
	29.0167	-0.17117	-0.26942	-0.27086	-0.32432
	29.0333	-0.17144	-0.26952	-0.2708	-0.32496
	29.05	-0.17164	-0.26966	-0.27079	-0.32566
	29.0667	-0.17176	-0.26978	-0.27088	-0.32631
	29.0833	-0.17187	-0.26985	-0.27102	-0.32686
	29.1	-0.17201	-0.26988	-0.27109	-0.32734
	29.1167	-0.17217	-0.26992	-0.27106	-0.32778
	29.1333	-0.17233	-0.26999	-0.27101	-0.32821
	29.15	-0.17248	-0.2701	-0.2711	-0.32863
	29.1667	-0.17264	-0.27021	-0.27137	-0.32903
	29.1833	-0.17285	-0.27032	-0.27175	-0.32946
	29.2	-0.17308	-0.27038	-0.27208	-0.32993
	29.2167	-0.1733	-0.27041	-0.27231	-0.33041
	29.2333	-0.1735	-0.27044	-0.2725	-0.33083
	29.25	-0.17371	-0.27051	-0.27272	-0.33125
	29.2667	-0.17392	-0.27065	-0.27297	-0.33171
	29.2833	-0.17409	-0.27084	-0.27318	-0.33227
	29.3	-0.17416	-0.27096	-0.27334	-0.33288
	29.3167	-0.17414	-0.271	-0.27343	-0.33344
	29.3333	-0.17414	-0.27093	-0.27345	-0.33393
	29.35	-0.17423	-0.27082	-0.27344	-0.33435
	29.3667	-0.17442	-0.27078	-0.27345	-0.33479
	29.3833	-0.17462	-0.27082	-0.27355	-0.33529
	29.4	-0.17483	-0.27096	-0.27374	-0.33581
	29.4167	-0.17505	-0.27115	-0.27398	-0.33626
	29.4333	-0.17532	-0.27135	-0.27419	-0.33659
	29.45	-0.17571	-0.27157	-0.27434	-0.33683
	29.4667	-0.17617	-0.27175	-0.27443	-0.3371
	29.4833	-0.17661	-0.27189	-0.27449	-0.33744
	29.5	-0.17696	-0.27194	-0.27457	-0.33789
	29.5167	-0.17717	-0.27194	-0.27473	-0.33833
	29.5333	-0.17731	-0.2719	-0.275	-0.33871
	29.55	-0.17745	-0.27185	-0.27534	-0.33903
	29.5667	-0.17769	-0.27189	-0.27564	-0.33938
	29.5833	-0.17798	-0.27201	-0.27586	-0.33979
	29.6	-0.17828	-0.2722	-0.27602	-0.34026
	29.6167	-0.17849	-0.27236	-0.27614	-0.34069
	29.6333	-0.17856	-0.27249	-0.2763	-0.34101
	29.65	-0.17858	-0.27262	-0.27648	-0.34121
	29.6667	-0.17869	-0.27283	-0.27669	-0.34136
	29.6833	-0.17902	-0.27313	-0.2769	-0.34152
	29.7	-0.17955	-0.27345	-0.2771	-0.34175
	29.7167	-0.18018	-0.27369	-0.2773	-0.34202
	29.7333	-0.18072	-0.27389	-0.27752	-0.34228
	29.75	-0.18104	-0.27412	-0.2778	-0.34255
	29.7667	-0.18121	-0.27438	-0.27813	-0.34284
	29.7833	-0.18136	-0.2746	-0.2785	-0.34315
	29.8	-0.18165	-0.27471	-0.2788	-0.34345
	29.8167	-0.18211	-0.2747	-0.27897	-0.34368
	29.8333	-0.18262	-0.27466	-0.27904	-0.34386
	29.85	-0.18301	-0.2747	-0.27911	-0.34404
	29.8667	-0.18323	-0.27486	-0.27929	-0.34428
	29.8833	-0.18335	-0.27513	-0.27959	-0.34457
	29.9	-0.18357	-0.27547	-0.27999	-0.34489
	29.9167	-0.18402	-0.27577	-0.28042	-0.34523
	29.9333	-0.18459	-0.27607	-0.2808	-0.34559
	29.95	-0.18512	-0.27635	-0.28111	-0.34597
	29.9667	-0.18551	-0.27665	-0.28139	-0.34632
	29.9833	-0.18578	-0.27689	-0.28168	-0.3466
	30	-0.18606	-0.27707	-0.28198	-0.34682
	30.0167	-0.18649	-0.27715	-0.28232	-0.34702
	30.0333	-0.18705	-0.2772	-0.28259	-0.3472
	30.05	-0.18765	-0.27726	-0.28275	-0.34737
	30.0667	-0.18818	-0.27737	-0.28282	-0.34748
	30.0833	-0.18858	-0.27755	-0.28292	-0.34757
	30.1	-0.18892	-0.27776	-0.28316	-0.34763
	30.1167	-0.18922	-0.27797	-0.28357	-0.34773
	30.1333	-0.18957	-0.27814	-0.2841	-0.34784
	30.15	-0.18997	-0.27827	-0.28466	-0.34791
	30.1667	-0.19043	-0.27842	-0.2852	-0.34792
	30.1833	-0.19093	-0.27866	-0.28573	-0.34788
	30.2	-0.19143	-0.279	-0.28625	-0.3479
	30.2167	-0.19182	-0.27941	-0.28676	-0.348
	30.2333	-0.19208	-0.27984	-0.28723	-0.34821
	30.25	-0.19226	-0.28021	-0.28759	-0.34841
	30.2667	-0.19251	-0.28046	-0.28787	-0.3486
	30.2833	-0.19287	-0.28053	-0.28806	-0.34878
	30.3	-0.19332	-0.28056	-0.28829	-0.34897
	30.3167	-0.1938	-0.28059	-0.28856	-0.34913
	30.3333	-0.19428	-0.28079	-0.2889	-0.34925
	30.35	-0.19472	-0.28112	-0.28927	-0.34936
	30.3667	-0.19512	-0.28142	-0.28961	-0.34951
	30.3833	-0.19549	-0.28159	-0.28986	-0.34977
	30.4	-0.19582	-0.28169	-0.29001	-0.3501
	30.4167	-0.19625	-0.28185	-0.29012	-0.35042
	30.4333	-0.19674	-0.28212	-0.29027	-0.35064
	30.45	-0.19723	-0.28244	-0.29052	-0.3508
	30.4667	-0.19772	-0.28269	-0.29088	-0.35098
	30.4833	-0.19825	-0.2828	-0.29127	-0.35125
	30.5	-0.19887	-0.28274	-0.29167	-0.35161
	30.5167	-0.1995	-0.28261	-0.29201	-0.35194
	30.5333	-0.19999	-0.2825	-0.29224	-0.35221
	30.55	-0.20025	-0.28251	-0.29236	-0.35238
	30.5667	-0.20041	-0.28262	-0.29239	-0.3525
	30.5833	-0.20066	-0.2828	-0.29245	-0.3526
	30.6	-0.2011	-0.28301	-0.29258	-0.35275
	30.6167	-0.20173	-0.28328	-0.29283	-0.35301
	30.6333	-0.20245	-0.28368	-0.29314	-0.35339
	30.65	-0.20318	-0.28422	-0.29344	-0.35386
	30.6667	-0.20381	-0.28481	-0.29368	-0.35429
	30.6833	-0.20431	-0.28533	-0.29391	-0.35465
	30.7	-0.20464	-0.28575	-0.29421	-0.3549
	30.7167	-0.2049	-0.28607	-0.29458	-0.3551
	30.7333	-0.2052	-0.28624	-0.2949	-0.3553
	30.75	-0.20569	-0.28627	-0.29512	-0.35553
	30.7667	-0.20636	-0.28621	-0.29524	-0.35582
	30.7833	-0.20712	-0.28618	-0.2954	-0.35616
	30.8	-0.20788	-0.28636	-0.29567	-0.3565
	30.8167	-0.20858	-0.28679	-0.29601	-0.35688
	30.8333	-0.20922	-0.28735	-0.29628	-0.35725
	30.85	-0.20977	-0.28791	-0.29639	-0.35757
	30.8667	-0.21028	-0.28838	-0.29634	-0.35778
	30.8833	-0.21077	-0.28879	-0.29623	-0.35789
	30.9	-0.2113	-0.28913	-0.2962	-0.35804
	30.9167	-0.21191	-0.28947	-0.29634	-0.35831
	30.9333	-0.21258	-0.2898	-0.29668	-0.35871
	30.95	-0.21324	-0.29014	-0.29716	-0.35907
	30.9667	-0.21384	-0.2905	-0.29767	-0.35926
	30.9833	-0.21441	-0.29087	-0.29808	-0.35928
	31	-0.21493	-0.29124	-0.29838	-0.35924
	31.0167	-0.21545	-0.29161	-0.29855	-0.35928
	31.0333	-0.21598	-0.29201	-0.29864	-0.35938
	31.05	-0.21656	-0.29243	-0.29866	-0.35947
	31.0667	-0.21719	-0.29288	-0.29867	-0.35952
	31.0833	-0.21784	-0.29334	-0.29869	-0.35958
	31.1	-0.21839	-0.2938	-0.29878	-0.35973
	31.1167	-0.21881	-0.29423	-0.2989	-0.35999
	31.1333	-0.21913	-0.29456	-0.29899	-0.36032
	31.15	-0.21949	-0.29479	-0.299	-0.36064
	31.1667	-0.22003	-0.29498	-0.29894	-0.36091
	31.1833	-0.22076	-0.29523	-0.29893	-0.36115
	31.2	-0.22158	-0.2956	-0.29897	-0.36134
	31.2167	-0.22239	-0.296	-0.29906	-0.36143
	31.2333	-0.22311	-0.29634	-0.29917	-0.36144
	31.25	-0.22379	-0.2966	-0.2993	-0.36139
	31.2667	-0.22441	-0.29682	-0.29951	-0.36137
	31.2833	-0.22502	-0.29713	-0.29979	-0.36144
	31.3	-0.22561	-0.29757	-0.30012	-0.36161
	31.3167	-0.22613	-0.29813	-0.30042	-0.36177
	31.3333	-0.22655	-0.2987	-0.30065	-0.36181
	31.35	-0.22687	-0.29922	-0.30085	-0.36171
	31.3667	-0.22715	-0.29965	-0.3011	-0.36147
	31.3833	-0.22746	-0.30002	-0.30138	-0.36123
	31.4	-0.22785	-0.30034	-0.30165	-0.36116
	31.4167	-0.22832	-0.30065	-0.30186	-0.36131
	31.4333	-0.22883	-0.30097	-0.30211	-0.36163
	31.45	-0.22941	-0.30138	-0.30241	-0.36198
	31.4667	-0.22992	-0.30185	-0.30276	-0.36229
	31.4833	-0.23034	-0.30234	-0.30304	-0.36249
	31.5	-0.23067	-0.30278	-0.30319	-0.36258
	31.5167	-0.23097	-0.30318	-0.30324	-0.36253
	31.5333	-0.2313	-0.30358	-0.30327	-0.36242
	31.55	-0.23162	-0.304	-0.30339	-0.36235
	31.5667	-0.2319	-0.30444	-0.30357	-0.36235
	31.5833	-0.23214	-0.30487	-0.30379	-0.36243
	31.6	-0.23237	-0.30533	-0.30401	-0.36252
	31.6167	-0.23266	-0.30583	-0.30427	-0.36265
	31.6333	-0.23303	-0.3064	-0.30453	-0.36283
	31.65	-0.23345	-0.30691	-0.30476	-0.363
	31.6667	-0.23385	-0.30734	-0.30495	-0.36316
	31.6833	-0.23422	-0.30767	-0.30516	-0.36324
	31.7	-0.23459	-0.30803	-0.30547	-0.36329
	31.7167	-0.23501	-0.30843	-0.30587	-0.36335
	31.7333	-0.23553	-0.30888	-0.30633	-0.36346
	31.75	-0.23609	-0.30934	-0.30677	-0.36356
	31.7667	-0.23661	-0.30976	-0.30713	-0.36363
	31.7833	-0.23705	-0.31009	-0.30742	-0.36371
	31.8	-0.23745	-0.31033	-0.30767	-0.36391
	31.8167	-0.23782	-0.31052	-0.3079	-0.36429
	31.8333	-0.23817	-0.31071	-0.30812	-0.36479
	31.85	-0.2384	-0.31098	-0.30828	-0.36529
	31.8667	-0.23858	-0.31131	-0.30836	-0.36565
	31.8833	-0.23881	-0.31163	-0.30841	-0.36587
	31.9	-0.23923	-0.31193	-0.30849	-0.36597
	31.9167	-0.23977	-0.31221	-0.30871	-0.36604
	31.9333	-0.2403	-0.31255	-0.30902	-0.36614
	31.95	-0.24072	-0.31295	-0.30941	-0.36634
	31.9667	-0.24111	-0.31335	-0.30972	-0.36662
	31.9833	-0.2416	-0.31368	-0.31	-0.36694
	32	-0.24227	-0.31394	-0.31026	-0.36721
	32.0167	-0.2429	-0.31414	-0.31059	-0.3674
	32.0333	-0.24331	-0.3144	-0.31104	-0.36751
	32.05	-0.24348	-0.31475	-0.31163	-0.36762
	32.0667	-0.24361	-0.31511	-0.31222	-0.36779
	32.0833	-0.24391	-0.31538	-0.31268	-0.36801
	32.1	-0.24437	-0.31551	-0.31297	-0.3683
	32.1167	-0.24487	-0.3155	-0.31307	-0.36867
	32.1333	-0.24528	-0.31544	-0.31315	-0.36912
	32.15	-0.24566	-0.31536	-0.31328	-0.36961
	32.1667	-0.24604	-0.31529	-0.31355	-0.37007
	32.1833	-0.24644	-0.31526	-0.31395	-0.37049
	32.2	-0.24683	-0.31531	-0.31443	-0.37087
	32.2167	-0.24721	-0.31549	-0.31493	-0.37122
	32.2333	-0.24771	-0.31581	-0.31538	-0.3715
	32.25	-0.24839	-0.31619	-0.31571	-0.37164
	32.2667	-0.24921	-0.3165	-0.31592	-0.37163
	32.2833	-0.24999	-0.31672	-0.31602	-0.3716
	32.3	-0.25059	-0.31686	-0.31613	-0.37164
	32.3167	-0.25102	-0.31697	-0.3163	-0.37183
	32.3333	-0.25135	-0.31712	-0.31659	-0.37216
	32.35	-0.25175	-0.31725	-0.31694	-0.37256
	32.3667	-0.25223	-0.31741	-0.31732	-0.37295
	32.3833	-0.25281	-0.3176	-0.31773	-0.37321
	32.4	-0.25343	-0.31791	-0.31811	-0.37331
	32.4167	-0.25403	-0.3183	-0.31847	-0.37328
	32.4333	-0.25459	-0.31866	-0.31874	-0.37331
	32.45	-0.25515	-0.31884	-0.31893	-0.3735
	32.4667	-0.25571	-0.31881	-0.31914	-0.37381
	32.4833	-0.25628	-0.31862	-0.3195	-0.37409
	32.5	-0.25687	-0.31848	-0.32001	-0.3742
	32.5167	-0.25744	-0.31853	-0.3206	-0.37418
	32.5333	-0.25798	-0.3188	-0.32116	-0.37411
	32.55	-0.2585	-0.31913	-0.32167	-0.37415
	32.5667	-0.25903	-0.3194	-0.32213	-0.37435
	32.5833	-0.25954	-0.31957	-0.32253	-0.37464
	32.6	-0.26006	-0.31972	-0.32284	-0.37493
	32.6167	-0.26062	-0.31993	-0.32299	-0.37522
	32.6333	-0.26126	-0.32024	-0.32294	-0.37554
	32.65	-0.26197	-0.32057	-0.32278	-0.37586
	32.6667	-0.26266	-0.32093	-0.32263	-0.37613
	32.6833	-0.26316	-0.32125	-0.32261	-0.37634
	32.7	-0.26346	-0.3216	-0.32279	-0.37649
	32.7167	-0.26357	-0.32193	-0.32311	-0.37665
	32.7333	-0.26367	-0.32227	-0.32348	-0.37683
	32.75	-0.26391	-0.32261	-0.32374	-0.37705
	32.7667	-0.26429	-0.32294	-0.32385	-0.3773
	32.7833	-0.26472	-0.32328	-0.3239	-0.37758
	32.8	-0.26507	-0.32358	-0.32398	-0.3779
	32.8167	-0.26534	-0.32386	-0.32425	-0.37818
	32.8333	-0.26557	-0.32418	-0.32462	-0.3784
	32.85	-0.26585	-0.32456	-0.32498	-0.37852
	32.8667	-0.26619	-0.32504	-0.32528	-0.37859
	32.8833	-0.26658	-0.32564	-0.32547	-0.37867
	32.9	-0.26699	-0.32628	-0.32566	-0.37881
	32.9167	-0.2674	-0.32692	-0.32588	-0.37899
	32.9333	-0.26781	-0.32749	-0.32612	-0.37922
	32.95	-0.26812	-0.32799	-0.32633	-0.37947
	32.9667	-0.26845	-0.32844	-0.32654	-0.37972
	32.9833	-0.26879	-0.3289	-0.32676	-0.38
	33	-0.26915	-0.3294	-0.32702	-0.38028
	33.0167	-0.26948	-0.32992	-0.32727	-0.38057
	33.0333	-0.26975	-0.33043	-0.32746	-0.38083
	33.05	-0.26998	-0.33091	-0.32756	-0.38107
	33.0667	-0.27021	-0.33143	-0.32757	-0.38127
	33.0833	-0.27051	-0.33195	-0.32754	-0.3815
	33.1	-0.27077	-0.33242	-0.32759	-0.38177
	33.1167	-0.27096	-0.33281	-0.32782	-0.38208
	33.1333	-0.27109	-0.33317	-0.32821	-0.38237
	33.15	-0.27123	-0.33355	-0.32865	-0.38258
	33.1667	-0.27139	-0.33398	-0.32899	-0.38275
	33.1833	-0.27161	-0.33443	-0.32919	-0.38288
	33.2	-0.27187	-0.33492	-0.32931	-0.38305
	33.2167	-0.27217	-0.33548	-0.32942	-0.38318
	33.2333	-0.27251	-0.33612	-0.32957	-0.38328
	33.25	-0.27289	-0.3367	-0.32973	-0.38334
	33.2667	-0.27326	-0.33712	-0.32984	-0.38342
	33.2833	-0.27349	-0.33731	-0.3299	-0.38358
[truncated: 403 more rows]

## Sheet: Fig. S2
	Fig. S2a
	1%	3%	5%
	0.697	1.204	1.317
	0.788	1.794	1.724
	0.852	1.527	1.587
	Fig. S2b
	1%	3%	5%
	69.7	40.1333	26.34
	78.8	59.8	34.48
	85.2	50.9	31.74
	Fig. S2c
	Day	Size	SD	PDI	SD
	1	176.133	9.89764	0.069	0.0455082
	2	189.233	5.32009	0.028	0.0194679
	3	182.567	6.4361	0.0333333	0.038553
	4	182.433	1.95533	0.0803333	0.0061101
	5	179.467	5.53384	0.0556667	0.0061101
	Fig. S2d
	Fig. S2e

## Sheet: Fig. S3
Fig. S3a															Fig. S3b
															Time (h)	Iri pH 5.0			siR pH 5.0
															0	0	0	0	0	0	0
															4	5.4096	4.93606	7.48628	7.27353	6.82587	10.6455
															8	7.48569	6.60282	11.6646	9.59901	9.88969	15.3953
															8.5	59.2445	50.4907	52.7369	66.1315	74.3811	62.4514
															12	60.8647	55.4176	63.6952	68.9802	73.5091	75.6369
															24	64.3373	58.9224	68.4146	69.5209	76.9508	80.0262
															Fig. S3c
																Iri pH 6.5			siR pH 6.5
															0	0	0	0	0	0	0
															4	4.28006	2.38975	5.22326	6.72122	7.2619	9.70365
															8	6.38879	5.35074	9.65274	9.256	9.0874	12.2559
															8.5	51.6775	47.7126	53.3399	56.6609	60.1666	69.8174
															12	55.4283	52.5261	64.1072	62.5328	63.3874	71.794
															24	59.741	56.5466	65.0062	67.5326	72.5789	78.5321
															Fig. S3d
																Iri pH 7.4			siR pH 7.4
															0	0	0	0	0	0	0
															4	1.66248	4.75681	2.69517	6.61658	6.61658	8.43627
															8	4.41971	8.59864	5.54872	7.0061	9.05252	13.5814
															8.5	48.3279	47.7768	51.8915	62.9804	51.5391	60.4689
															12	50.5806	52.2179	59.1685	57.2481	65.7245	67.457
															24	55.7601	58.3017	64.6375	66.428	73.9567	70.5848

[truncated: 14 more sheets: Fig. S4, Fig. S7, Fig. S8, Fig. S9, Fig. S10, Fig. S11, Fig. S12, Fig. S14, Fig. S17, Fig. S19, Fig. S22, Fig. S25, Fig. S26, Fig. S27]
